# Supplementary material for: Multifunctional flexible membranes from sponge-like porous carbon nanofibers with high conductivity
Source: Nat Commun. 2019 Dec 6;10:5584. doi: 10.1038/s41467-019-13430-9 (PMC6897989; doi:10.1038/s41467-019-13430-9)
Supplement: Supplementary file 3 — Source data [file 41467_2019_13430_MOESM3_ESM.xlsx]

## Sheet: Figure 2f
PCNF-30%PVA				PCNF-50%PVA				PCNF-70%PVA
1.27954e-06	2.7405	0.99381	419.438	1.32745e-06	3.09575	0.99498	465.639	2.26196e-06	2.70932	0.99048	301.043
1.06998e-06	5.79439	0.95905	314.901	1.03853e-06	6.23229	0.96168	347.766	1.55182e-06	5.8603	0.9631	250.688
9.14968e-07	8.85923	0.92604	286.614	8.88671e-07	9.35266	0.91954	316.115	1.38121e-06	9.00232	0.91626	227.833
8.11011e-07	11.9269	0.88218	270.41	7.93796e-07	12.5306	0.8767	302.45	1.09826e-06	12.1148	0.87493	218.912
7.7458e-07	14.9892	0.84228	261.355	7.49666e-07	15.6564	0.83926	294.594	1.05269e-06	15.2097	0.83827	213.542
7.30581e-07	18.0749	0.80525	255.121	7.04305e-07	18.817	0.8035	288.773	1.19187e-06	18.3081	0.82096	211.485
7.17881e-07	21.1366	0.78626	252.516	6.81262e-07	21.9485	0.78572	286.218	8.54916e-07	21.5088	0.78574	207.983
7.06243e-07	24.221	0.75136	248.357	6.67133e-07	25.1177	0.75064	281.963	8.78672e-07	24.713	0.75053	205.049
6.87936e-07	27.3049	0.71592	244.748	6.51535e-07	28.2987	0.71572	278.279	9.44976e-07	27.8019	0.71555	202.475
6.94405e-07	30.3737	0.68083	241.674	6.44857e-07	31.4511	0.68049	275.048	1.01542e-06	30.9224	0.68045	200.185
6.98106e-07	33.4221	0.64581	238.969	6.48541e-07	34.6429	0.64545	272.176	1.09242e-06	34.0431	0.64539	198.158
7.21488e-07	36.5257	0.61068	236.51	6.95311e-07	37.7905	0.61042	269.473	1.20988e-06	37.1713	0.61037	196.3
7.22866e-07	39.5857	0.57559	234.198	6.87618e-07	40.9471	0.5753	266.951	1.36904e-06	40.2688	0.57528	194.55
7.57993e-07	42.6343	0.5405	232.023	7.26475e-07	44.1262	0.54037	264.606	1.5879e-06	43.4338	0.54034	192.948
7.9649e-07	45.694	0.50552	230.006	7.5597e-07	47.2783	0.5053	262.383	1.86437e-06	46.5785	0.50535	191.375
8.29021e-07	48.7535	0.47135	227.019	7.74129e-07	50.4385	0.47057	259.728	2.24546e-06	49.6585	0.4705	189.394
8.5902e-07	51.8158	0.43508	224.445	8.05265e-07	53.5988	0.43539	256.796	2.78925e-06	52.797	0.4356	186.614
9.17158e-07	54.9124	0.40063	222.43	8.72502e-07	56.7723	0.40035	254.362	3.49558e-06	55.8977	0.39995	184.671
9.68772e-07	57.9962	0.3658	220.443	9.21626e-07	59.9326	0.36546	252.126	4.4584e-06	59.0193	0.36547	182.986
1.05e-06	61.0829	0.33059	218.434	1.01183e-06	63.1129	0.33057	249.876	5.72619e-06	62.1332	0.33037	181.24
1.14193e-06	64.1571	0.29552	216.423	1.11146e-06	66.3028	0.29545	247.51	7.33754e-06	65.2151	0.29538	179.386
1.2444e-06	67.2268	0.26049	214.366	1.22968e-06	69.4447	0.26033	245.058	9.4712e-06	68.3331	0.26029	177.448
1.39438e-06	70.3342	0.22543	212.209	1.39646e-06	72.6106	0.22529	242.505	1.21581e-05	71.3994	0.22526	175.269
1.55669e-06	73.3804	0.19045	209.877	1.59458e-06	75.7223	0.19022	239.769	1.5502e-05	74.3918	0.19013	172.931
1.76533e-06	76.4113	0.15538	207.388	1.8483e-06	78.8521	0.15524	236.786	1.98037e-05	77.3813	0.15518	170.348
2.05812e-06	79.4854	0.12048	204.525	2.14186e-06	81.9764	0.12022	233.388	2.52906e-05	80.3521	0.1202	167.519
2.44172e-06	82.5759	0.08551	201.061	2.49103e-06	85.073	0.08533	229.343	3.23105e-05	83.3133	0.08531	163.878
2.94766e-06	85.6457	0.05082	196.315	2.93137e-06	88.2582	0.05056	223.8	4.11345e-05	86.1973	0.05033	159.006
3.589e-06	88.699			3.46303e-06	91.406			5.11511e-05	88.9495
4.3997e-06	91.766			4.10057e-06	94.5861			6.47432e-05	91.66
5.45543e-06	94.8729			4.84324e-06	97.6816			7.97245e-05	94.1771
6.77175e-06	97.9182			5.7319e-06	100.739			9.82883e-05	96.7317
8.41086e-06	100.922			6.82868e-06	103.884			0.000126885	99.4144
1.04474e-05	103.925			8.12361e-06	107.011			0.000161388	101.893
1.30786e-05	106.967			9.6774e-06	110.156			0.000200949	104.129
1.6335e-05	109.939			1.15069e-05	113.24			0.000243935	106.098
2.03999e-05	112.882			1.36421e-05	116.275			0.000278073	107.57
2.56014e-05	115.831			1.62426e-05	119.371			0.000322671	109.156
3.22171e-05	118.745			1.92425e-05	122.353			0.000374014	110.618
4.06282e-05	121.643			2.28357e-05	125.337			0.000465861	112.738
5.12744e-05	124.51			2.71037e-05	128.304			0.000570414	114.682
6.46999e-05	127.323			3.21537e-05	131.215			0.000694557	116.691
8.20872e-05	130.116			3.82232e-05	134.116			0.000839284	118.483
0.000105464	132.998			4.54207e-05	136.948			0.000974329	119.935
0.000133622	135.679			5.40921e-05	139.767			0.00124	122.236
0.000165999	138.211			6.43164e-05	142.504			0.00156	124.473
0.000209961	140.725			7.62914e-05	145.143			0.00193	126.503
0.0002595	142.999			9.17129e-05	147.89			0.00235	128.371
0.000315184	145.053			0.000110639	150.61			0.00282	130.087
0.000374352	146.899			0.000132636	153.19			0.00333	131.654
0.000473145	149.272			0.000160695	155.826			0.00389	133.094
0.000582228	151.584			0.000191372	158.193			0.00448	134.406
0.000724123	153.786			0.000223612	160.28			0.00509	135.581
0.000882487	155.793			0.000257306	162.174			0.00574	136.695
0.00105	157.537			0.000293088	163.87			0.00641	137.721
0.00132	159.898			0.000331997	165.474			0.00712	138.678
0.00167	162.223			0.000396973	167.87			0.00785	139.573
0.00208	164.427			0.000472443	170.087			0.00861	140.416
0.00253	166.329			0.000558371	172.155			0.00939	141.202
0.00307	168.272			0.00065308	174.081			0.01018	141.944
0.00361	169.795			0.000771679	176.085			0.02028	147.789
0.00428	171.436			0.000880224	177.681			0.0298	151.151
0.00488	172.709			0.000989483	179.103			0.03994	153.674
0.00567	174.12			0.00121	181.492			0.05011	155.777
0.00652	175.415			0.00147	183.811			0.08506	160.753
0.00739	176.578			0.00176	185.993			0.12098	164.608
0.00816	177.549			0.00209	188.055			0.15613	167.723
0.00895	178.401			0.00246	189.975			0.19101	170.347
0.01011	179.519			0.00286	191.801			0.22565	172.656
0.02027	185.996			0.00328	193.427			0.2604	174.864
0.02982	189.203			0.00373	194.956			0.29532	176.871
0.03929	191.55			0.00423	196.425			0.33024	178.763
0.0499	193.595			0.00475	197.754			0.36487	180.543
0.08441	198.403			0.00529	198.995			0.39989	182.254
0.12112	202.111			0.00585	200.164			0.43485	183.908
0.15595	205.032			0.00644	201.262			0.46983	185.591
0.19092	207.655			0.00705	202.294			0.50475	187.275
0.22552	209.986			0.0077	203.282			0.53975	188.972
0.26031	212.23			0.00838	204.238			0.57469	190.75
0.29514	214.339			0.00908	205.121			0.60979	192.561
0.33004	216.422			0.00979	205.969			0.64457	194.648
0.36463	218.437			0.01045	206.697			0.67973	196.895
0.39957	220.413			0.02034	213.352			0.71464	199.433
0.4345	222.378			0.02974	217.152			0.74958	202.208
0.46945	224.427			0.03983	220.05			0.78447	205.336
0.50445	226.498			0.0501	222.386			0.81938	209.08
0.53941	228.591			0.08494	228.091			0.85435	213.517
0.57429	230.831			0.12104	232.468			0.8889	219.285
0.60928	233.232			0.15624	235.988			0.92342	227.502
0.6442	235.824			0.19086	239.129			0.95673	241.28
0.6791	238.615			0.22551	242.001			0.99048	301.043
0.71396	241.791			0.26034	244.706
0.749	245.326			0.29518	247.256
0.78369	249.353			0.33021	249.653
0.81846	254.252			0.36478	251.976
0.853	260.311			0.39983	254.23
0.8873	268.266			0.43474	256.391
0.92116	279.55			0.46967	258.626
0.96	303.923			0.50468	260.788
0.99381	419.438			0.5396	263.111
				0.57465	265.534
				0.60951	268.017
				0.64445	270.686
				0.67943	273.621
				0.71437	276.81
				0.74928	280.341
				0.78417	284.435
				0.81907	289.358
				0.85384	295.319
				0.88838	303.013
				0.92265	314.054
				0.95576	332.643
				0.99498	465.639

## Sheet: Figure 2g
Pore-distribution			Micropores			Mesopores
0.46464	0		0.34825	7.20833		1.74102	0.04117
0.50039	3.7114		0.35004	2.67003		1.91391	0.0384
0.53613	0		0.35177	2.78687		2.08798	0.03297
0.58974	0		0.35357	2.6838		2.26722	0.02926
0.64335	0		0.35602	1.97632		2.45419	0.02292
0.6791	0.41806		0.35901	1.60089		2.65189	0.02018
0.73271	0.27264		0.36258	1.37325		2.86324	0.01672
0.80419	0.39417		0.36637	1.28214		3.09006	0.01478
0.85781	0.20836		0.37082	1.07056		3.33838	0.01606
0.92929	0		0.37601	0.93555		3.61453	0.02522
1.00077	0		0.38145	0.88139		3.91765	0.0138
1.09013	0.15992		0.38738	0.81419		4.25835	0.00812
1.17948	0.46229		0.39358	0.77722		4.64592	0.00704
1.26884	0.26818		0.39983	0.76271		5.09219	0.00666
1.35819	0.13439		0.40641	0.73249		5.61384	0.00594
1.48329	0.12996		0.41298	0.72208		6.23257	0.00536
1.59052	0.10188		0.41956	0.70412		6.98244	0.00495
1.71561	0.05555		0.42639	0.67644		7.91135	0.00441
1.85858	0.0355		0.43337	0.6589		9.09884	0.00377
2.00155	0.00899		0.44064	0.63008		10.6826	0.00327
2.16239	0.03227		0.44797	0.60793		12.3712	0.00298
2.3411	0.05884		0.45483	0.62098		14.401	0.00262
2.5198	0.0701		0.46254	0.54381		19.1025	0.00203
2.73426	0.09146		0.46952	0.55762		29.2255	0.00141
2.94871	0.0765		0.47681	0.54236		63.14	0.000582167
3.18103	0.06086		0.48612	0.44565
3.43122	0.05214		0.4952	0.42183
3.69929	0.02875		0.50389	1.39833
4.00309	0.03334		0.51191	1.37974
4.32477	0.04085		0.51745	1.41136
4.66432	0.04656		0.52396	0.37653
5.03961	0.04836		0.53061	0.33986
5.43277	0.0499		0.54089	0.31921
5.87954	0.05315		0.55084	0.30198
6.34419	0.05185		0.561	0.30599
6.84458	0.05693		0.57118	0.27235
7.39858	0.04729		0.57956	0.26786
7.98832	0.05001		0.59372	0.25139
8.63167	0.06759		0.60838	0.23604
9.31077	0.07122		0.62213	0.22827
10.0613	0.05211		0.63618	0.20577
10.8655	0.05063		0.64985	0.19417
11.7233	0.04737		0.66291	0.18554
12.6526	0.05266		0.67575	0.17347
13.6713	0.05967		0.68824	0.16247
14.7614	0.05735		0.69976	0.15778
15.9409	0.06277		0.7112	0.15072
17.2097	0.06915		0.72224	0.14373
18.5858	0.05422		0.73307	0.13669
20.0691	0		0.74348	0.13295
21.6596	0		0.75377	0.12671
23.3931	0		0.76362	0.12348
25.2517	0		0.77333	0.1182
27.2711	0		0.87019	0.09334
29.4513	0.099		0.94014	0.07433
31.7924	0.16872		1.00389	0.06122
34.3301	0.29598		1.06141	0.05656
37.0644	0.2941		1.23518	0.04429
40.0309	0.26299		1.39742	0.03675
43.2298	0.18032		1.55205	0.03116
46.6789	0.16387		1.5847	0.03089
50.3961	0.1963		1.63852	0.03057
54.4171	0.16831		1.67539	0.03022
58.7597	0.11127
63.4419	0.09832
68.4994	0.31791
73.9679	0.07952
79.8653	0.06995
86.2452	0.07866
93.1255	0.0608
100.56	0.038
108.566	0.03013
117.233	0.03527
126.58	0.01944
136.677	0.00842

## Sheet: Figure 2h
PCNF-1200		PCNF-1000		PCNF-800
3200.08	366.666	3200.08	213.349	3200.08	97.066
3199.25	367.388	3199.25	213.553	3199.25	97.0405
3198.42	368.105	3198.42	213.756	3198.42	97.0195
3197.59	368.816	3197.59	213.957	3197.59	97.0029
3196.76	369.523	3196.76	214.157	3196.76	96.9907
3195.93	370.224	3195.93	214.355	3195.93	96.9829
3195.1	370.92	3195.1	214.551	3195.1	96.9795
3194.27	371.611	3194.27	214.746	3194.27	96.9805
3193.44	372.297	3193.44	214.939	3193.44	96.986
3192.61	372.977	3192.61	215.131	3192.61	96.9958
3191.78	373.653	3191.78	215.321	3191.78	97.01
3190.95	374.323	3190.95	215.509	3190.95	97.0286
3190.12	374.988	3190.12	215.696	3190.12	97.0517
3189.29	375.648	3189.29	215.881	3189.29	97.0791
3188.46	376.303	3188.46	216.065	3188.46	97.1109
3187.63	376.952	3187.63	216.246	3187.63	97.1472
3186.8	377.597	3186.8	216.427	3186.8	97.1878
3185.96	378.236	3185.96	216.605	3185.96	97.2329
3185.13	378.87	3185.13	216.782	3185.13	97.2823
3184.3	379.499	3184.3	216.958	3184.3	97.3362
3183.47	380.123	3183.47	217.131	3183.47	97.3945
3182.64	380.741	3182.64	217.304	3182.64	97.4571
3181.8	381.355	3181.8	217.474	3181.8	97.5242
3180.97	381.963	3180.97	217.643	3180.97	97.5957
3180.14	382.566	3180.14	217.81	3180.14	97.6716
3179.31	383.164	3179.31	217.976	3179.31	97.7519
3178.47	383.757	3178.47	218.14	3178.47	97.8366
3177.64	384.344	3177.64	218.303	3177.64	97.9257
3176.81	384.926	3176.81	218.463	3176.81	98.0192
3175.97	385.504	3175.97	218.623	3175.97	98.1171
3175.14	386.076	3175.14	218.78	3175.14	98.2194
3174.31	386.642	3174.31	218.936	3174.31	98.3261
3173.47	387.204	3173.47	219.091	3173.47	98.4372
3172.64	387.761	3172.64	219.243	3172.64	98.5528
3171.81	388.312	3171.81	219.394	3171.81	98.6727
3170.97	388.858	3170.97	219.544	3170.97	98.797
3170.14	389.399	3170.14	219.692	3170.14	98.9257
3169.3	389.935	3169.3	219.838	3169.3	99.0589
3168.47	390.465	3168.47	219.983	3168.47	99.1964
3167.63	390.991	3167.63	220.126	3167.63	99.3384
3166.8	391.511	3166.8	220.267	3166.8	99.4848
3165.96	392.026	3165.96	220.407	3165.96	99.6355
3165.13	392.536	3165.13	220.545	3165.13	99.7907
3164.29	393.041	3164.29	220.682	3164.29	99.9502
3163.46	393.541	3163.46	220.817	3163.46	100.114
3162.62	394.035	3162.62	220.95	3162.62	100.283
3161.79	394.524	3161.79	221.082	3161.79	100.455
3160.95	395.008	3160.95	221.212	3160.95	100.633
3160.12	395.487	3160.12	221.34	3160.12	100.814
3159.28	395.961	3159.28	221.467	3159.28	101
3158.45	396.43	3158.45	221.592	3158.45	101.191
3157.61	396.252	3157.61	221.737	3157.61	101.678
3156.77	396.888	3156.77	221.244	3156.77	101.484
3155.94	396.411	3155.94	221.819	3155.94	100.755
3155.1	396.025	3155.1	222.832	3155.1	101.243
3154.26	395.995	3154.26	222.913	3154.26	101.601
3153.43	396.63	3153.43	222.963	3153.43	102.639
3152.59	398.012	3152.59	222.808	3152.59	102.873
3151.75	397.634	3151.75	222.945	3151.75	102.747
3150.91	398.489	3150.91	221.835	3150.91	102.553
3150.08	399.141	3150.08	221.293	3150.08	102.774
3149.24	399.626	3149.24	221.369	3149.24	102.697
3148.4	399.698	3148.4	221.828	3148.4	102.65
3147.56	400.407	3147.56	221.98	3147.56	102.574
3146.73	401.558	3146.73	220.827	3146.73	102.602
3145.89	402.043	3145.89	221.145	3145.89	103.002
3145.05	402.135	3145.05	220.166	3145.05	103.118
3144.21	401.642	3144.21	220.98	3144.21	102.796
3143.37	402.039	3143.37	220.9	3143.37	103.871
3142.53	402.453	3142.53	221.02	3142.53	103.739
3141.7	403.07	3141.7	220.42	3141.7	104.342
3140.86	403.516	3140.86	220.993	3140.86	105.222
3140.02	403.557	3140.02	221.077	3140.02	106.082
3139.18	403.623	3139.18	221.173	3139.18	106.674
3138.34	404.265	3138.34	221.919	3138.34	106.979
3137.5	404.192	3137.5	222.182	3137.5	107.197
3136.66	403.462	3136.66	222.275	3136.66	107.681
3135.82	403.456	3135.82	222.521	3135.82	108.612
3134.98	403.658	3134.98	223.523	3134.98	108.94
3134.14	403.922	3134.14	223.219	3134.14	109.159
3133.3	404.28	3133.3	223.371	3133.3	109.416
3132.46	404.612	3132.46	222.918	3132.46	109.966
3131.62	404.518	3131.62	222.064	3131.62	109.775
3130.78	404.555	3130.78	222.497	3130.78	109.601
3129.94	405.029	3129.94	223.716	3129.94	110.087
3129.1	405.616	3129.1	224.27	3129.1	111.312
3128.26	406.019	3128.26	224.307	3128.26	111.613
3127.42	407.18	3127.42	224.326	3127.42	111.514
3126.58	408.459	3126.58	225.231	3126.58	111.496
3125.73	408.43	3125.73	225.554	3125.73	111.346
3124.89	408.148	3124.89	225.646	3124.89	111.869
3124.05	408.003	3124.05	226.363	3124.05	112.313
3123.21	408.27	3123.21	226.424	3123.21	112.444
3122.37	409.199	3122.37	227.092	3122.37	113.118
3121.53	410.043	3121.53	227.16	3121.53	113.44
3120.68	410.344	3120.68	227.716	3120.68	113.765
3119.84	411.449	3119.84	227.694	3119.84	114.794
3119	412.315	3119	228.543	3119	115.544
3118.16	412.126	3118.16	228.838	3118.16	115.54
3117.31	412.949	3117.31	229.351	3117.31	115.543
3116.47	413.526	3116.47	229.389	3116.47	116.05
3115.63	415.34	3115.63	229.688	3115.63	116.283
3114.78	416.319	3114.78	230.213	3114.78	115.976
3113.94	415.652	3113.94	230.326	3113.94	115.629
3113.1	416.133	3113.1	230.069	3113.1	115.921
3112.25	416.953	3112.25	230.978	3112.25	116.457
3111.41	417.193	3111.41	232.023	3111.41	116.91
3110.57	418.388	3110.57	232.587	3110.57	116.704
3109.72	419.545	3109.72	233.543	3109.72	116.132
3108.88	419.385	3108.88	234.253	3108.88	116.46
3108.03	419.586	3108.03	234.492	3108.03	115.49
3107.19	421.346	3107.19	234.208	3107.19	114.908
3106.35	421.515	3106.35	235.501	3106.35	115.424
3105.5	422.531	3105.5	236.181	3105.5	116.215
3104.66	423.354	3104.66	236.937	3104.66	117.191
3103.81	423.289	3103.81	237.045	3103.81	116.376
3102.97	424.843	3102.97	237.998	3102.97	115.758
3102.12	425.169	3102.12	238.734	3102.12	115.954
3101.28	425.281	3101.28	239.64	3101.28	115.801
3100.43	425.812	3100.43	240.221	3100.43	116.489
3099.59	427.265	3099.59	240.296	3099.59	116.124
3098.74	428.173	3098.74	240.067	3098.74	115.885
3097.89	429.11	3097.89	240.066	3097.89	116.049
3097.05	430.204	3097.05	240.104	3097.05	115.832
3096.2	430.766	3096.2	240.59	3096.2	115.681
3095.36	431.99	3095.36	241.396	3095.36	115.173
3094.51	432.907	3094.51	241.814	3094.51	114.885
3093.66	434.316	3093.66	241.569	3093.66	115.127
3092.82	434.084	3092.82	241.997	3092.82	115.407
3091.97	435.49	3091.97	243.799	3091.97	113.766
3091.12	435.291	3091.12	244.176	3091.12	113.399
3090.28	435.011	3090.28	243.505	3090.28	113.335
3089.43	435.525	3089.43	243.403	3089.43	114.085
3088.58	435.737	3088.58	244.054	3088.58	113.956
3087.73	435.124	3087.73	243.871	3087.73	113.972
3086.89	435.3	3086.89	244.943	3086.89	113.729
3086.04	435.772	3086.04	245.218	3086.04	114.164
3085.19	436.181	3085.19	245.927	3085.19	113.85
3084.34	436.814	3084.34	245.856	3084.34	113.872
3083.49	437.446	3083.49	246.855	3083.49	114.439
3082.65	437.852	3082.65	247.558	3082.65	114.582
3081.8	437.532	3081.8	248.207	3081.8	114.619
3080.95	438.495	3080.95	248.714	3080.95	114.709
3080.1	438.253	3080.1	249.793	3080.1	114.203
3079.25	438.166	3079.25	250.628	3079.25	114.332
3078.4	439.979	3078.4	250.236	3078.4	114.488
3077.55	441.246	3077.55	250.706	3077.55	114.359
3076.7	441.689	3076.7	251.426	3076.7	114.527
3075.85	442.94	3075.85	251.877	3075.85	115.233
3075	443.684	3075	251.912	3075	115.216
3074.16	445.097	3074.16	251.97	3074.16	114.624
3073.31	444.745	3073.31	252.259	3073.31	115.035
3072.46	446.055	3072.46	252.193	3072.46	115.684
3071.61	446.897	3071.61	252.967	3071.61	116.243
3070.76	447.779	3070.76	253.211	3070.76	117.623
3069.9	447.864	3069.9	252.192	3069.9	117.459
3069.05	447.779	3069.05	252.326	3069.05	117.585
3068.2	448.233	3068.2	252.599	3068.2	117.623
3067.35	447.036	3067.35	252.765	3067.35	118.409
3066.5	446.908	3066.5	253.208	3066.5	118.189
3065.65	446.774	3065.65	253.768	3065.65	118.086
3064.8	446.12	3064.8	254.238	3064.8	118.763
3063.95	446.477	3063.95	254.655	3063.95	118.944
3063.1	447.251	3063.1	254.379	3063.1	119.692
3062.25	448.03	3062.25	255.016	3062.25	119.247
3061.39	448.501	3061.39	256.334	3061.39	119.245
3060.54	448.298	3060.54	256.828	3060.54	119.665
3059.69	448.565	3059.69	258.145	3059.69	119.947
3058.84	448.876	3058.84	257.56	3058.84	120.455
3057.99	449.503	3057.99	257.307	3057.99	120.383
3057.13	448.616	3057.13	258.271	3057.13	121.287
3056.28	447.833	3056.28	259.108	3056.28	121.553
3055.43	448.411	3055.43	258.832	3055.43	121.225
3054.57	448.313	3054.57	259.151	3054.57	120.894
3053.72	447.442	3053.72	258.518	3053.72	120.053
3052.87	447.012	3052.87	258.988	3052.87	120.811
3052.02	446.872	3052.02	259.37	3052.02	121.245
3051.16	447.896	3051.16	259.621	3051.16	121.629
3050.31	447.014	3050.31	260.593	3050.31	121.978
3049.46	447.514	3049.46	261.54	3049.46	122.15
3048.6	448.337	3048.6	262.228	3048.6	122.564
3047.75	447.954	3047.75	262.246	3047.75	123.133
3046.89	448.136	3046.89	263.32	3046.89	123.447
3046.04	448.737	3046.04	264.479	3046.04	124.86
3045.18	448.901	3045.18	264.605	3045.18	125.206
3044.33	449.184	3044.33	264.143	3044.33	125.304
3043.48	450.615	3043.48	264.885	3043.48	125.101
3042.62	451.218	3042.62	265.144	3042.62	125.774
3041.77	451.546	3041.77	265.49	3041.77	126.349
3040.91	451.566	3040.91	265.807	3040.91	125.977
3040.06	451.45	3040.06	265.8	3040.06	126.648
3039.2	452.258	3039.2	265.333	3039.2	125.989
3038.35	453.537	3038.35	266.703	3038.35	126.61
3037.49	454.325	3037.49	267.864	3037.49	126.598
3036.63	456.171	3036.63	268.445	3036.63	126.92
3035.78	457.124	3035.78	269.03	3035.78	127.736
3034.92	457.702	3034.92	268.942	3034.92	128.44
3034.07	458.27	3034.07	269.848	3034.07	128.217
3033.21	457.708	3033.21	270.229	3033.21	127.946
3032.35	458.465	3032.35	270.076	3032.35	128.716
3031.5	459.541	3031.5	269.834	3031.5	128.909
3030.64	460.67	3030.64	270.854	3030.64	128.722
3029.78	460.766	3029.78	270.928	3029.78	129.306
3028.93	461.615	3028.93	270.587	3028.93	130.174
3028.07	462.679	3028.07	271.436	3028.07	130.478
3027.21	464.201	3027.21	272.382	3027.21	130.544
3026.35	464.666	3026.35	271.975	3026.35	131.05
3025.5	466.113	3025.5	272.85	3025.5	130.78
3024.64	467.227	3024.64	273.105	3024.64	131.429
3023.78	467.535	3023.78	273.48	3023.78	131.545
3022.92	468.734	3022.92	274.147	3022.92	131.375
3022.07	470.123	3022.07	274.904	3022.07	131.599
3021.21	470.246	3021.21	275.862	3021.21	131.57
3020.35	470.372	3020.35	276.475	3020.35	131.692
3019.49	471.109	3019.49	277.004	3019.49	131.495
3018.63	472.015	3018.63	278.108	3018.63	131.31
3017.77	473.295	3017.77	279.298	3017.77	131.925
3016.91	473.791	3016.91	279.603	3016.91	132.799
3016.05	475.271	3016.05	279.891	3016.05	133.45
3015.2	476.572	3015.2	280.022	3015.2	133.792
3014.34	478.671	3014.34	279.796	3014.34	133.91
3013.48	479.12	3013.48	279.527	3013.48	133.514
3012.62	479.886	3012.62	279.276	3012.62	133.16
3011.76	480.878	3011.76	280.465	3011.76	133.728
3010.9	482.062	3010.9	281.135	3010.9	133.918
3010.04	483.17	3010.04	282.392	3010.04	134.233
3009.18	483.626	3009.18	282.528	3009.18	135.104
3008.32	483.921	3008.32	283.531	3008.32	135.474
3007.46	484.298	3007.46	283.774	3007.46	135.689
3006.6	485.97	3006.6	283.696	3006.6	135.114
3005.74	486.407	3005.74	283.463	3005.74	136.591
3004.87	487.297	3004.87	283.602	3004.87	136.706
3004.01	488.374	3004.01	283.932	3004.01	137.273
3003.15	489.747	3003.15	284.478	3003.15	137.158
3002.29	491.377	3002.29	284.356	3002.29	137.594
3001.43	493.3	3001.43	285.355	3001.43	137.75
3000.57	494.91	3000.57	285.691	3000.57	138.015
2999.71	496.396	2999.71	286.983	2999.71	138.418
2998.84	497.599	2998.84	288.174	2998.84	140.004
2997.98	499.446	2997.98	288.625	2997.98	141.204
2997.12	500.675	2997.12	288.552	2997.12	141.753
2996.26	501.868	2996.26	289.403	2996.26	142.036
2995.4	502.812	2995.4	289.457	2995.4	142.188
2994.53	504.138	2994.53	290.176	2994.53	142.407
2993.67	505.634	2993.67	289.725	2993.67	142.923
2992.81	508.184	2992.81	290.119	2992.81	142.482
2991.94	509.744	2991.94	289.706	2991.94	143.064
2991.08	510.153	2991.08	289.61	2991.08	143.043
2990.22	512.24	2990.22	289.838	2990.22	143.58
2989.36	513.157	2989.36	289.764	2989.36	143.831
2988.49	514.88	2988.49	290.162	2988.49	144.621
2987.63	515.593	2987.63	290.964	2987.63	145.779
2986.76	516.805	2986.76	290.237	2986.76	145.699
2985.9	516.786	2985.9	291.058	2985.9	145.724
2985.04	517.562	2985.04	291.161	2985.04	145.365
2984.17	517.341	2984.17	291.289	2984.17	145.06
2983.31	518.277	2983.31	292.231	2983.31	146.074
2982.44	519.829	2982.44	292.41	2982.44	145.895
2981.58	519.859	2981.58	292.242	2981.58	146.961
2980.71	521.501	2980.71	293.162	2980.71	146.119
2979.85	523.012	2979.85	293.47	2979.85	146.655
2978.98	523.855	2978.98	293.997	2978.98	147.329
2978.12	524.74	2978.12	294.048	2978.12	147.482
2977.25	525.348	2977.25	294.839	2977.25	147.554
2976.39	525.604	2976.39	296.348	2976.39	147.835
2975.52	525.771	2975.52	295.952	2975.52	149.068
2974.66	525.731	2974.66	295.852	2974.66	150.521
2973.79	526.496	2973.79	296.497	2973.79	151.306
2972.92	526.25	2972.92	297.633	2972.92	152.134
2972.06	526.172	2972.06	298.37	2972.06	153.135
2971.19	525.988	2971.19	299.221	2971.19	154.09
2970.33	527.635	2970.33	298.416	2970.33	154.631
2969.46	529.376	2969.46	298.509	2969.46	155.07
2968.59	529.861	2968.59	299.171	2968.59	155.68
2967.73	531.146	2967.73	300.085	2967.73	156.211
2966.86	532.934	2966.86	302.29	2966.86	157.613
2965.99	534.577	2965.99	304.038	2965.99	157.488
2965.12	535.835	2965.12	304.427	2965.12	158.524
2964.26	535.902	2964.26	305.176	2964.26	158.899
2963.39	538.214	2963.39	305.273	2963.39	158.978
2962.52	538.82	2962.52	305.426	2962.52	158.623
2961.65	539.246	2961.65	304.887	2961.65	159.065
2960.79	539.105	2960.79	306.091	2960.79	160.051
2959.92	540.324	2959.92	306.931	2959.92	161.153
2959.05	541.91	2959.05	307.532	2959.05	160.851
2958.18	542.883	2958.18	308.427	2958.18	161.755
2957.31	544.198	2957.31	308.215	2957.31	161.687
2956.44	544.167	2956.44	308.707	2956.44	162.656
2955.57	544.429	2955.57	308.852	2955.57	162.428
2954.71	544.177	2954.71	309.268	2954.71	162.324
2953.84	544.789	2953.84	309.498	2953.84	163.29
2952.97	544.919	2952.97	310.482	2952.97	163.871
2952.1	545.97	2952.1	312.028	2952.1	164.721
2951.23	546.322	2951.23	311.579	2951.23	164.759
2950.36	547.012	2950.36	311.275	2950.36	166.596
2949.49	546.054	2949.49	312.119	2949.49	166.895
2948.62	545.708	2948.62	313.15	2948.62	166.835
2947.75	546.499	2947.75	313.591	2947.75	166.794
2946.88	545.931	2946.88	313.966	2946.88	167.559
2946.01	548.196	2946.01	314.59	2946.01	168.294
2945.14	549.066	2945.14	315.315	2945.14	168.469
2944.27	549.857	2944.27	315.884	2944.27	168.676
2943.4	550.6	2943.4	316.18	2943.4	169.823
2942.53	552.812	2942.53	316.442	2942.53	170.727
2941.65	553.387	2941.65	317.803	2941.65	170.579
2940.78	553.835	2940.78	319.2	2940.78	171.73
2939.91	553.84	2939.91	319.855	2939.91	172.181
2939.04	555.13	2939.04	320.858	2939.04	172.327
2938.17	554.908	2938.17	320.228	2938.17	173.053
2937.3	554.85	2937.3	321.449	2937.3	172.675
2936.42	554.84	2936.42	321.874	2936.42	172.47
2935.55	554.833	2935.55	322.521	2935.55	173.654
2934.68	554.895	2934.68	323.328	2934.68	174.106
2933.81	556.147	2933.81	324.08	2933.81	175.146
2932.94	557.584	2932.94	325.128	2932.94	175.691
2932.06	557.961	2932.06	325.369	2932.06	176.327
2931.19	557.784	2931.19	324.891	2931.19	177.037
2930.32	557.625	2930.32	325.724	2930.32	177.733
2929.44	558.085	2929.44	326.036	2929.44	176.862
2928.57	559.078	2928.57	325.866	2928.57	177.495
2927.7	560.461	2927.7	325.452	2927.7	178.304
2926.82	560.782	2926.82	326.506	2926.82	177.445
2925.95	561.619	2925.95	327.194	2925.95	177.697
2925.08	562.391	2925.08	327.819	2925.08	178.047
2924.2	563.277	2924.2	327.498	2924.2	178.371
2923.33	563.857	2923.33	328.358	2923.33	177.969
2922.45	564.47	2922.45	328.65	2922.45	178.026
2921.58	565.58	2921.58	329.642	2921.58	178.345
2920.71	566.671	2920.71	329.376	2920.71	178.968
2919.83	567.411	2919.83	329.875	2919.83	179.013
2918.96	567.681	2918.96	329.557	2918.96	179.238
2918.08	568.681	2918.08	329.674	2918.08	178.858
2917.21	569.848	2917.21	330.259	2917.21	179.568
2916.33	570.503	2916.33	330.551	2916.33	179.854
2915.46	571.664	2915.46	331.752	2915.46	180.119
2914.58	572.179	2914.58	331.94	2914.58	180.299
2913.7	572.997	2913.7	332.401	2913.7	180.301
2912.83	574.575	2912.83	332.568	2912.83	180.628
2911.95	575.962	2911.95	332.532	2911.95	180.867
2911.08	576.331	2911.08	332.411	2911.08	180.167
2910.2	576.972	2910.2	332.174	2910.2	179.005
2909.32	577.163	2909.32	332.935	2909.32	179.258
2908.45	578.107	2908.45	333.073	2908.45	178.577
2907.57	579.473	2907.57	332.733	2907.57	178.433
2906.69	579.119	2906.69	332.785	2906.69	177.837
2905.82	580.281	2905.82	333.153	2905.82	177.145
2904.94	580.133	2904.94	332.109	2904.94	177.085
2904.06	579.461	2904.06	332.185	2904.06	176.788
2903.19	580.656	2903.19	332.702	2903.19	177.041
2902.31	579.872	2902.31	332.805	2902.31	176.869
2901.43	580.115	2901.43	332.874	2901.43	176.194
2900.55	579.603	2900.55	333.499	2900.55	175.612
2899.68	579.613	2899.68	332.918	2899.68	175.116
2898.8	579.978	2898.8	334.873	2898.8	174.816
2897.92	580.017	2897.92	335.613	2897.92	173.506
2897.04	580.168	2897.04	335.848	2897.04	173.928
2896.16	580.931	2896.16	336.311	2896.16	174.103
2895.28	581.627	2895.28	336.83	2895.28	173.765
2894.4	582.359	2894.4	337.269	2894.4	173.603
2893.53	582.712	2893.53	337.958	2893.53	173.015
2892.65	583.179	2892.65	337.975	2892.65	173.404
2891.77	584.474	2891.77	338.437	2891.77	173.628
2890.89	585.067	2890.89	339.336	2890.89	173.977
2890.01	585.987	2890.01	339.211	2890.01	173.494
2889.13	585.689	2889.13	339.234	2889.13	174.329
2888.25	585.885	2888.25	338.535	2888.25	174.189
2887.37	586.781	2887.37	339.367	2887.37	173.438
2886.49	588.051	2886.49	340.059	2886.49	172.365
2885.61	587.529	2885.61	340.832	2885.61	171.834
2884.73	588.272	2884.73	340.575	2884.73	172.199
2883.85	589.506	2883.85	340.705	2883.85	172.402
2882.97	590.38	2882.97	341.636	2882.97	172.083
2882.09	590.597	2882.09	342.776	2882.09	171.277
2881.21	590.589	2881.21	344.077	2881.21	170.775
2880.33	590.735	2880.33	344.243	2880.33	171.04
2879.44	589.905	2879.44	344.363	2879.44	171.134
2878.56	589.962	2878.56	343.654	2878.56	170.763
2877.68	589.324	2877.68	342.885	2877.68	170.504
2876.8	589.642	2876.8	343.773	2876.8	169.739
2875.92	589.869	2875.92	344.403	2875.92	169.688
2875.04	589.386	2875.04	345.197	2875.04	169.117
2874.15	588.884	2874.15	345.025	2874.15	169.907
2873.27	588.615	2873.27	346.137	2873.27	170.314
2872.39	589.469	2872.39	346.075	2872.39	169.365
2871.51	589.345	2871.51	345.363	2871.51	168.594
2870.62	588.328	2870.62	345.383	2870.62	169.139
2869.74	588.74	2869.74	346.538	2869.74	168.39
2868.86	588.747	2868.86	346.792	2868.86	168.903
2867.98	588.417	2867.98	346.689	2867.98	168.667
2867.09	588.458	2867.09	346.355	2867.09	169.246
2866.21	588.657	2866.21	346.428	2866.21	169.607
2865.33	588.031	2865.33	346.808	2865.33	169.797
2864.44	589.506	2864.44	346.681	2864.44	169.374
2863.56	588.763	2863.56	347.724	2863.56	169.608
2862.67	588.158	2862.67	347.933	2862.67	170.272
2861.79	587.253	2861.79	348.49	2861.79	170.194
2860.91	587.131	2860.91	348.162	2860.91	170.841
2860.02	586.726	2860.02	347.66	2860.02	170.821
2859.14	587.076	2859.14	346.412	2859.14	171.28
2858.25	587.097	2858.25	346.391	2858.25	171.871
2857.37	586.61	2857.37	345.455	2857.37	172.295
2856.48	585.974	2856.48	345.556	2856.48	172.743
2855.6	585.249	2855.6	345.84	2855.6	172.321
2854.71	584.558	2854.71	345.447	2854.71	172.427
2853.83	583.206	2853.83	345.794	2853.83	172.319
2852.94	582.634	2852.94	345.675	2852.94	172.595
2852.06	583.015	2852.06	344.973	2852.06	172.753
2851.17	583.123	2851.17	343.572	2851.17	173.43
2850.29	582.426	2850.29	343.639	2850.29	173.673
2849.4	582.424	2849.4	344.308	2849.4	173.967
2848.51	582.358	2848.51	343.664	2848.51	174.198
2847.63	582.606	2847.63	344.061	2847.63	175.005
2846.74	582.312	2846.74	344.186	2846.74	175.207
2845.85	582.468	2845.85	344.504	2845.85	176.078
2844.97	582.028	2844.97	343.835	2844.97	176.123
2844.08	582.198	2844.08	343.524	2844.08	175.996
2843.19	582.414	2843.19	343.486	2843.19	175.24
2842.31	582.307	2842.31	344.316	2842.31	175.352
2841.42	583.579	2841.42	343.418	2841.42	175.445
2840.53	584.218	2840.53	342.386	2840.53	176.449
2839.64	584.114	2839.64	342.738	2839.64	175.927
2838.76	583.594	2838.76	342.743	2838.76	175.359
2837.87	583.21	2837.87	342.735	2837.87	176.119
2836.98	583.318	2836.98	342.441	2836.98	176.882
2836.09	583.673	2836.09	341.842	2836.09	177.415
2835.2	583.585	2835.2	341.23	2835.2	176.986
2834.31	583.271	2834.31	340.7	2834.31	177.921
2833.43	583.592	2833.43	340.491	2833.43	178.435
2832.54	583.472	2832.54	340.026	2832.54	177.913
2831.65	583.873	2831.65	339.28	2831.65	178.083
2830.76	584.182	2830.76	338.948	2830.76	177.994
2829.87	584.295	2829.87	339.83	2829.87	178.428
2828.98	584.18	2828.98	339.672	2828.98	178.634
2828.09	584.361	2828.09	339.512	2828.09	178.872
2827.2	585.586	2827.2	338.999	2827.2	179.124
2826.31	584.873	2826.31	337.783	2826.31	178.982
2825.42	584.462	2825.42	337.677	2825.42	179.048
2824.53	584.543	2824.53	337.475	2824.53	178.71
2823.64	583.227	2823.64	336.506	2823.64	178.498
2822.75	583.09	2822.75	336.051	2822.75	178.675
2821.86	583.782	2821.86	335.47	2821.86	178.462
2820.97	582.779	2820.97	335.738	2820.97	178.004
2820.08	582.14	2820.08	335.633	2820.08	177.581
2819.19	581.543	2819.19	335.729	2819.19	177.828
2818.3	581.171	2818.3	335.992	2818.3	177.808
2817.41	581.857	2817.41	335.199	2817.41	177.65
2816.51	581.851	2816.51	334.561	2816.51	178.349
2815.62	582.624	2815.62	334.02	2815.62	177.992
2814.73	583.252	2814.73	334.904	2814.73	178.108
2813.84	582.622	2813.84	335.686	2813.84	177.909
2812.95	582.542	2812.95	335.862	2812.95	177.179
2812.06	582.236	2812.06	336.061	2812.06	176.449
2811.16	583.619	2811.16	336.012	2811.16	176.566
2810.27	582.565	2810.27	336.496	2810.27	175.901
2809.38	582.334	2809.38	335.262	2809.38	176.15
2808.49	582.655	2808.49	334.922	2808.49	177.218
2807.59	582.873	2807.59	333.884	2807.59	177.635
2806.7	582.599	2806.7	333.733	2806.7	177.886
2805.81	582.132	2805.81	333.782	2805.81	178.201
2804.91	581.619	2804.91	333.842	2804.91	178.873
2804.02	582.615	2804.02	333.939	2804.02	178.931
2803.13	582.776	2803.13	334.695	2803.13	179.075
2802.23	581.966	2802.23	334.814	2802.23	179.112
2801.34	581.399	2801.34	334.664	2801.34	178.731
2800.44	580.953	2800.44	335.157	2800.44	178.808
2799.55	582.342	2799.55	334.657	2799.55	178.51
2798.66	582.136	2798.66	335.317	2798.66	178.016
2797.76	581.01	2797.76	335.183	2797.76	178.735
2796.87	580.653	2796.87	335.4	2796.87	178.749
2795.97	581.174	2795.97	334.884	2795.97	178.566
2795.08	581.337	2795.08	334.677	2795.08	177.913
2794.18	581.138	2794.18	335.178	2794.18	176.991
2793.29	580.334	2793.29	335.154	2793.29	176.216
2792.39	579.694	2792.39	334.928	2792.39	176.19
2791.5	578.966	2791.5	334.068	2791.5	176.95
2790.6	579.372	2790.6	334.819	2790.6	175.267
2789.71	579.413	2789.71	335.267	2789.71	174.715
2788.81	579.163	2788.81	335.114	2788.81	174.432
2787.91	579.533	2787.91	335.367	2787.91	174.394
2787.02	579.221	2787.02	334.833	2787.02	174.581
2786.12	579.354	2786.12	335.427	2786.12	174.132
2785.22	579.856	2785.22	334.572	2785.22	175.107
2784.33	579.755	2784.33	334.494	2784.33	174.571
2783.43	579.088	2783.43	333.966	2783.43	173.408
2782.53	579.021	2782.53	334.947	2782.53	173.495
2781.64	578.494	2781.64	334.924	2781.64	173.451
2780.74	578.647	2780.74	334.08	2780.74	173.098
2779.84	577.612	2779.84	332.88	2779.84	172.91
2778.95	577.069	2778.95	332.899	2778.95	173.152
2778.05	576.352	2778.05	333.098	2778.05	172.613
2777.15	575.686	2777.15	334.311	2777.15	172.334
2776.25	575.623	2776.25	334.014	2776.25	172.174
2775.35	574.564	2775.35	333.171	2775.35	171.871
2774.46	573.916	2774.46	333.324	2774.46	172.082
2773.56	573.567	2773.56	331.98	2773.56	171.672
2772.66	573.174	2772.66	332.289	2772.66	171.623
2771.76	572.853	2771.76	332.158	2771.76	171.068
2770.86	573.425	2770.86	331.643	2770.86	170.855
2769.96	574.324	2769.96	330.776	2769.96	171.348
2769.06	573.186	2769.06	331.844	2769.06	171.208
2768.16	572.745	2768.16	331.819	2768.16	171.125
2767.27	571.642	2767.27	331.36	2767.27	170.699
2766.37	571.471	2766.37	330.464	2766.37	171.005
2765.47	571.119	2765.47	330.004	2765.47	172.291
2764.57	570.887	2764.57	329.905	2764.57	172.426
2763.67	570.126	2763.67	329.337	2763.67	172.265
2762.77	570.415	2762.77	328.937	2762.77	172.848
2761.87	569.749	2761.87	329.608	2761.87	172.539
2760.97	570.133	2760.97	330.657	2760.97	172.612
2760.06	569.307	2760.06	331.331	2760.06	172.887
2759.16	569.115	2759.16	332.646	2759.16	172.32
2758.26	569.471	2758.26	333.007	2758.26	172.214
2757.36	570.079	2757.36	332.503	2757.36	172.282
2756.46	571.589	2756.46	332.816	2756.46	172.162
2755.56	571.567	2755.56	332.578	2755.56	171.595
2754.66	571.304	2754.66	333.311	2754.66	171.584
2753.76	571.354	2753.76	333.689	2753.76	171.75
2752.86	571.914	2752.86	333.936	2752.86	172.363
2751.95	572.418	2751.95	333.299	2751.95	171.955
2751.05	572.099	2751.05	333.194	2751.05	172.019
2750.15	571.208	2750.15	333.49	2750.15	172.193
2749.25	570.807	2749.25	332.535	2749.25	172.383
2748.34	571.288	2748.34	332.502	2748.34	173.127
2747.44	571.618	2747.44	331.333	2747.44	173.012
2746.54	572.464	2746.54	331.736	2746.54	172.514
2745.64	571.763	2745.64	332.571	2745.64	171.736
2744.73	571.874	2744.73	332.92	2744.73	172.73
2743.83	572.916	2743.83	333.691	2743.83	172.751
2742.93	573.246	2742.93	333.215	2742.93	172.221
2742.02	574.451	2742.02	332.768	2742.02	173.181
2741.12	574.334	2741.12	333.322	2741.12	172.554
2740.22	573.551	2740.22	333.475	2740.22	172.315
2739.31	573.212	2739.31	333.19	2739.31	172.636
2738.41	572.84	2738.41	332.746	2738.41	172.841
2737.5	572.606	2737.5	332.383	2737.5	172.917
2736.6	571.607	2736.6	332.099	2736.6	173.044
2735.69	571.865	2735.69	332.242	2735.69	172.421
2734.79	572.146	2734.79	332.065	2734.79	172.301
2733.89	572.395	2733.89	331.337	2733.89	172.813
2732.98	573.284	2732.98	331.676	2732.98	172.964
2732.08	573.49	2732.08	332.01	2732.08	172.695
2731.17	572.851	2731.17	332.278	2731.17	173.265
2730.26	573.304	2730.26	332.537	2730.26	174.371
2729.36	575.082	2729.36	332.727	2729.36	173.519
2728.45	576.387	2728.45	332.103	2728.45	173.924
2727.55	576.798	2727.55	332.356	2727.55	174.074
2726.64	577.417	2726.64	332.313	2726.64	173.78
2725.74	577.797	2725.74	332.271	2725.74	173.114
2724.83	577.171	2724.83	333.611	2724.83	173.419
2723.92	577.069	2723.92	333.843	2723.92	173.486
2723.02	577.632	2723.02	333.225	2723.02	173.377
2722.11	578.446	2722.11	332.755	2722.11	173.337
2721.2	578.683	2721.2	333.447	2721.2	174.152
2720.3	578.083	2720.3	332.471	2720.3	174.288
2719.39	578.38	2719.39	331.651	2719.39	174.212
2718.48	578.511	2718.48	331.852	2718.48	174.575
2717.57	579.079	2717.57	330.163	2717.57	174.013
2716.67	579.034	2716.67	331.215	2716.67	174.108
2715.76	580.269	2715.76	331.495	2715.76	173.26
2714.85	580.652	2714.85	331.321	2714.85	173.233
2713.94	580.139	2713.94	331.703	2713.94	172.529
2713.03	579.791	2713.03	331.327	2713.03	171.716
2712.13	579.987	2712.13	330.686	2712.13	171.745
2711.22	580.586	2711.22	330.575	2711.22	171.158
2710.31	581.344	2710.31	331.161	2710.31	171.255
2709.4	581.419	2709.4	330.884	2709.4	171.536
2708.49	581.047	2708.49	331.893	2708.49	170.975
2707.58	580.261	2707.58	331.763	2707.58	171.076
2706.67	580.457	2706.67	332.106	2706.67	171.057
2705.76	580.559	2705.76	331.56	2705.76	171.375
2704.85	580.628	2704.85	331.349	2704.85	171.508
2703.94	580.739	2703.94	331.379	2703.94	170.91
2703.03	580.801	2703.03	330.749	2703.03	171.565
2702.12	581.222	2702.12	330.379	2702.12	171.27
2701.21	581.389	2701.21	330.226	2701.21	170.893
2700.3	581.442	2700.3	331.188	2700.3	169.778
2699.39	581.547	2699.39	330.401	2699.39	170.687
2698.48	582.173	2698.48	330.133	2698.48	170.925
2697.57	582.643	2697.57	329.987	2697.57	170.392
2696.66	582.253	2696.66	329.821	2696.66	170.462
2695.75	582.771	2695.75	329.755	2695.75	169.92
2694.84	583.104	2694.84	328.827	2694.84	170.287
2693.93	582.608	2693.93	329.182	2693.93	170.061
2693.02	583.082	2693.02	328.476	2693.02	170.33
2692.1	583.44	2692.1	328.79	2692.1	170.658
2691.19	583.149	2691.19	328.009	2691.19	171.329
2690.28	582.827	2690.28	328.124	2690.28	171.152
2689.37	582.322	2689.37	328.187	2689.37	171.607
2688.46	581.604	2688.46	328.188	2688.46	172.037
2687.54	581.307	2687.54	328.541	2687.54	170.925
2686.63	581.906	2686.63	328.034	2686.63	171.473
2685.72	582.748	2685.72	327.264	2685.72	171.895
2684.81	582.118	2684.81	327.602	2684.81	172.287
2683.89	582.35	2683.89	329.009	2683.89	171.599
2682.98	581.229	2682.98	329.869	2682.98	171.374
2682.07	580.508	2682.07	330.259	2682.07	171.766
2681.15	580.465	2681.15	330.116	2681.15	172.07
2680.24	580.259	2680.24	329.533	2680.24	172.772
2679.33	578.845	2679.33	329.639	2679.33	172.933
2678.41	578.137	2678.41	330.549	2678.41	173.116
2677.5	578.307	2677.5	330.846	2677.5	173.275
2676.58	577.983	2676.58	329.641	2676.58	173.614
2675.67	577.656	2675.67	330.258	2675.67	174.216
2674.76	577.557	2674.76	331.08	2674.76	173.84
2673.84	577.686	2673.84	330.86	2673.84	173.303
2672.93	577.585	2672.93	330.102	2672.93	173.351
2672.01	577.751	2672.01	330.719	2672.01	173.867
2671.1	577.616	2671.1	331.895	2671.1	173.398
2670.18	577.131	2670.18	331.935	2670.18	174.145
2669.27	577.103	2669.27	332.12	2669.27	174.157
2668.35	577.324	2668.35	332.892	2668.35	174.067
2667.44	578.271	2667.44	331.009	2667.44	174.519
2666.52	578.052	2666.52	331.887	2666.52	175.111
2665.6	578.108	2665.6	332.638	2665.6	175.008
2664.69	575.961	2664.69	332.795	2664.69	174.978
2663.77	575.996	2663.77	332.094	2663.77	175.568
2662.86	575.796	2662.86	331.188	2662.86	175.221
2661.94	575.547	2661.94	330.254	2661.94	175.404
2661.02	574.744	2661.02	328.938	2661.02	175.719
2660.11	574.577	2660.11	328.722	2660.11	176.402
2659.19	574.43	2659.19	328.707	2659.19	175.76
2658.27	574.138	2658.27	328.749	2658.27	175.656
2657.35	574.743	2657.35	329.389	2657.35	175.824
2656.44	573.558	2656.44	329.3	2656.44	175.284
2655.52	574.402	2655.52	330.036	2655.52	175.297
2654.6	573.771	2654.6	329.943	2654.6	175.774
2653.68	573.391	2653.68	329.406	2653.68	175.847
2652.77	573.691	2652.77	328.692	2652.77	176.304
2651.85	572.992	2651.85	326.818	2651.85	175.989
2650.93	571.045	2650.93	327.088	2650.93	175.693
2650.01	569.492	2650.01	326.512	2650.01	175.229
2649.09	568.649	2649.09	326.242	2649.09	175.259
2648.17	568.913	2648.17	326.533	2648.17	175.71
2647.25	569.043	2647.25	325.793	2647.25	175.023
2646.34	568.795	2646.34	326.076	2646.34	175.488
2645.42	568.175	2645.42	325.328	2645.42	175.619
2644.5	568.599	2644.5	325.206	2644.5	174.805
2643.58	568.343	2643.58	324.735	2643.58	175.441
2642.66	567.886	2642.66	324.746	2642.66	175.578
2641.74	566.936	2641.74	325.184	2641.74	175.479
2640.82	567.089	2640.82	324.514	2640.82	175.451
2639.9	566.527	2639.9	323.832	2639.9	175.543
2638.98	566.727	2638.98	323.509	2638.98	174.59
2638.06	566.078	2638.06	322.919	2638.06	174.095
2637.14	564.802	2637.14	322.562	2637.14	174.066
2636.22	563.501	2636.22	322.071	2636.22	173.145
2635.29	563.097	2635.29	321.41	2635.29	172.447
2634.37	562.07	2634.37	320.933	2634.37	171.997
2633.45	560.41	2633.45	320.913	2633.45	171.151
2632.53	558.67	2632.53	320.578	2632.53	171.088
2631.61	557.986	2631.61	320.692	2631.61	169.902
2630.69	557	2630.69	319.549	2630.69	169.868
2629.77	555.65	2629.77	319.246	2629.77	170.003
2628.84	555.358	2628.84	317.835	2628.84	169.758
2627.92	554.29	2627.92	317.858	2627.92	169.429
2627	554.159	2627	317.277	2627	169.805
2626.08	554.029	2626.08	317.318	2626.08	169.057
2625.16	554.22	2625.16	318.299	2625.16	169.104
2624.23	553.325	2624.23	318.251	2624.23	167.995
2623.31	551.712	2623.31	317.796	2623.31	167.648
2622.39	551.99	2622.39	317.927	2622.39	166.885
2621.46	552.272	2621.46	317.298	2621.46	167.322
2620.54	552.323	2620.54	317.284	2620.54	167.966
2619.62	551.152	2619.62	316.995	2619.62	167.589
2618.69	549.991	2618.69	317.026	2618.69	167.451
2617.77	548.279	2617.77	315.832	2617.77	167.012
2616.85	548.396	2616.85	316.157	2616.85	166.866
2615.92	548.084	2615.92	315.03	2615.92	166.483
2615	549.161	2615	313.947	2615	166.56
2614.07	549.729	2614.07	313.276	2614.07	166.305
2613.15	548.768	2613.15	313.64	2613.15	166.113
2612.22	547.546	2612.22	313.361	2612.22	166.209
2611.3	547.674	2611.3	311.815	2611.3	166.867
2610.38	547.578	2610.38	311.011	2610.38	166.385
2609.45	547.983	2609.45	309.889	2609.45	166.311
2608.52	547.707	2608.52	309.183	2608.52	166.354
2607.6	547.349	2607.6	308.027	2607.6	166.012
2606.67	547.007	2606.67	307.381	2606.67	165.799
2605.75	547.014	2605.75	306.114	2605.75	165.548
2604.82	547.073	2604.82	306.438	2604.82	165.614
2603.9	547.944	2603.9	305.649	2603.9	165.119
2602.97	546.773	2602.97	305.293	2602.97	165.349
2602.04	546.376	2602.04	305.2	2602.04	164.403
2601.12	545.365	2601.12	304.916	2601.12	163.795
2600.19	544.605	2600.19	305.669	2600.19	163.321
2599.26	544.387	2599.26	305.089	2599.26	163.525
2598.34	544.541	2598.34	305.106	2598.34	162.659
2597.41	544.764	2597.41	305.272	2597.41	162.978
2596.48	543.862	2596.48	304.772	2596.48	162.411
2595.56	544.062	2595.56	304.428	2595.56	162.027
2594.63	543.308	2594.63	303.235	2594.63	162.151
2593.7	543.194	2593.7	302.795	2593.7	161.673
2592.77	542.04	2592.77	302.657	2592.77	161.019
2591.85	541.156	2591.85	302.012	2591.85	160.67
2590.92	541.366	2590.92	300.806	2590.92	161.007
2589.99	541.947	2589.99	299.953	2589.99	161.795
2589.06	541.199	2589.06	299.598	2589.06	162.68
2588.13	539.941	2588.13	299.101	2588.13	162.601
2587.2	538.439	2587.2	298.188	2587.2	162.309
2586.27	538.203	2586.27	298.417	2586.27	162.204
2585.35	537.687	2585.35	297.522	2585.35	161.413
2584.42	536.958	2584.42	296.171	2584.42	161.13
2583.49	537.058	2583.49	296.292	2583.49	160.393
2582.56	536.348	2582.56	295.591	2582.56	159.788
2581.63	536.093	2581.63	294.873	2581.63	159.663
2580.7	535.204	2580.7	294.767	2580.7	160.667
2579.77	535.36	2579.77	295.047	2579.77	160.194
2578.84	535.194	2578.84	294.706	2578.84	159.62
2577.91	534.831	2577.91	293.952	2577.91	159.679
2576.98	535.606	2576.98	293.886	2576.98	159.157
2576.05	535.397	2576.05	293.666	2576.05	158.812
2575.12	534.593	2575.12	291.897	2575.12	157.731
2574.19	532.507	2574.19	292.504	2574.19	156.703
2573.25	532.276	2573.25	290.635	2573.25	156.154
2572.32	530.748	2572.32	289.432	2572.32	155.748
2571.39	530.971	2571.39	288.396	2571.39	154.556
2570.46	529.511	2570.46	287.828	2570.46	153.653
2569.53	529.072	2569.53	287.929	2569.53	153.437
2568.6	528.313	2568.6	287.761	2568.6	153.257
2567.67	527.161	2567.67	288.253	2567.67	153.125
2566.73	525.987	2566.73	288.006	2566.73	152.552
2565.8	524.907	2565.8	287.631	2565.8	152.512
2564.87	524.442	2564.87	286.99	2564.87	151.736
2563.94	523.613	2563.94	286.651	2563.94	150.798
2563	523.484	2563	286.497	2563	149.954
2562.07	521.662	2562.07	286.392	2562.07	149.501
2561.14	520.005	2561.14	285.707	2561.14	148.486
2560.21	519.948	2560.21	285.623	2560.21	148.235
2559.27	518.531	2559.27	285.23	2559.27	147.219
2558.34	518.211	2558.34	285.719	2558.34	146.856
2557.41	518.045	2557.41	284.899	2557.41	146.909
2556.47	516.753	2556.47	285.491	2556.47	146.235
2555.54	515.587	2555.54	285.663	2555.54	146.328
2554.6	513.763	2554.6	284.737	2554.6	146.449
2553.67	512.821	2553.67	284.139	2553.67	146.698
2552.74	512.253	2552.74	282.566	2552.74	145.87
2551.8	512.028	2551.8	282.648	2551.8	145.058
2550.87	510.797	2550.87	282.51	2550.87	144.689
2549.93	510.203	2549.93	281.827	2549.93	144.313
2549	510.479	2549	281.942	2549	143.215
2548.06	509.433	2548.06	281.596	2548.06	142.146
2547.13	508.259	2547.13	281.931	2547.13	141.125
2546.19	506.623	2546.19	282.679	2546.19	140.142
2545.26	504.913	2545.26	282.254	2545.26	139.885
2544.32	504.176	2544.32	282.698	2544.32	139.181
2543.38	503.81	2543.38	282.437	2543.38	138.559
2542.45	502.71	2542.45	282.879	2542.45	138.878
2541.51	501.668	2541.51	283.412	2541.51	138.181
2540.58	500.091	2540.58	282.778	2540.58	137.988
2539.64	499.772	2539.64	282.811	2539.64	138.275
2538.7	500.593	2538.7	282.016	2538.7	137.821
2537.77	501.063	2537.77	280.786	2537.77	137.846
2536.83	501.504	2536.83	280.989	2536.83	137.407
2535.89	501.698	2535.89	280.811	2535.89	136.663
2534.95	501.822	2534.95	281.432	2534.95	136.042
2534.02	502.428	2534.02	281.618	2534.02	135.937
2533.08	502.387	2533.08	281.407	2533.08	135.726
2532.14	501.719	2532.14	280.622	2532.14	135.477
2531.2	500.387	2531.2	281.078	2531.2	135.518
2530.27	500.557	2530.27	280.7	2530.27	134.723
2529.33	500.047	2529.33	280.581	2529.33	135.304
2528.39	499.14	2528.39	279.617	2528.39	135.662
2527.45	498.512	2527.45	279.266	2527.45	134.958
2526.51	497.816	2526.51	278.677	2526.51	134.215
2525.57	497.895	2525.57	278.051	2525.57	134.18
2524.63	498.679	2524.63	277.556	2524.63	134.606
2523.7	498.309	2523.7	277.285	2523.7	134.85
2522.76	497.317	2522.76	277.064	2522.76	134.466
2521.82	496.983	2521.82	277.274	2521.82	134.746
2520.88	496.066	2520.88	278.115	2520.88	134.431
2519.94	495.141	2519.94	277.446	2519.94	134.448
2519	495.226	2519	276.539	2519	133.978
2518.06	494.832	2518.06	275.334	2518.06	133.104
2517.12	493.434	2517.12	275.462	2517.12	132.897
2516.18	492.724	2516.18	275.655	2516.18	132.344
2515.24	492.506	2515.24	276.078	2515.24	132.336
2514.3	491.573	2514.3	276.34	2514.3	131.967
2513.36	492.155	2513.36	275.589	2513.36	131.456
2512.42	491.639	2512.42	274.841	2512.42	131.757
2511.47	491.018	2511.47	274.408	2511.47	131.773
2510.53	490.048	2510.53	274.209	2510.53	131.543
2509.59	488.93	2509.59	274.507	2509.59	131.264
2508.65	488.678	2508.65	274.478	2508.65	130.739
2507.71	487.574	2507.71	273.475	2507.71	131.399
2506.77	487.357	2506.77	273.404	2506.77	130.88
2505.82	486.188	2505.82	272.994	2505.82	131.059
2504.88	485.062	2504.88	273.157	2504.88	131.292
2503.94	484.33	2503.94	272.147	2503.94	131.77
2503	484.17	2503	270.995	2503	131.639
2502.06	484.557	2502.06	270.511	2502.06	131.453
2501.11	484.895	2501.11	270.298	2501.11	130.78
2500.17	485.231	2500.17	270.074	2500.17	130.568
2499.23	483.918	2499.23	269.993	2499.23	130.399
2498.28	482.951	2498.28	269.136	2498.28	131.109
2497.34	482.894	2497.34	268.298	2497.34	130.373
2496.4	482.115	2496.4	268.041	2496.4	130.937
2495.45	481.054	2495.45	267.3	2495.45	130.509
2494.51	481.143	2494.51	265.868	2494.51	128.935
2493.57	480.584	2493.57	265.354	2493.57	128.8
2492.62	481.212	2492.62	265.477	2492.62	129.106
2491.68	481.222	2491.68	264.271	2491.68	128.386
2490.73	480.357	2490.73	263.142	2490.73	128.663
2489.79	479.746	2489.79	262.802	2489.79	129.136
2488.84	478.989	2488.84	262.566	2488.84	128.895
2487.9	478.596	2487.9	262.401	2487.9	128.823
2486.95	478.263	2486.95	261.185	2486.95	128.637
2486.01	478.318	2486.01	260.571	2486.01	127.639
2485.06	476.57	2485.06	259.991	2485.06	127.894
2484.12	476.355	2484.12	259.02	2484.12	127.502
2483.17	476.145	2483.17	258.61	2483.17	127.432
2482.23	474.602	2482.23	257.253	2482.23	126.675
2481.28	472.624	2481.28	256.713	2481.28	125.968
2480.33	471.421	2480.33	256.961	2480.33	126.193
2479.39	470.859	2479.39	256.197	2479.39	126.021
2478.44	469.22	2478.44	256.134	2478.44	125.562
2477.49	469.231	2477.49	255.95	2477.49	125.584
2476.55	468.626	2476.55	255.872	2476.55	126.076
2475.6	468.008	2475.6	255.886	2475.6	126.085
2474.65	467.237	2474.65	255.202	2474.65	125.758
2473.71	466.101	2473.71	255.158	2473.71	125.569
2472.76	465.974	2472.76	254.354	2472.76	124.877
2471.81	465.24	2471.81	253.617	2471.81	124.658
2470.86	464.36	2470.86	253.396	2470.86	124.387
2469.92	463.724	2469.92	252.908	2469.92	124.133
2468.97	463.101	2468.97	252.331	2468.97	123.949
2468.02	463.042	2468.02	251.877	2468.02	123.887
2467.07	462.188	2467.07	251.653	2467.07	123.603
2466.12	461.802	2466.12	251.779	2466.12	123.808
2465.17	460.827	2465.17	251.345	2465.17	124.051
2464.23	460.017	2464.23	252.181	2464.23	123.439
2463.28	458.519	2463.28	252.29	2463.28	122.765
2462.33	458.313	2462.33	252.004	2462.33	122.545
2461.38	458.778	2461.38	251.648	2461.38	122.993
2460.43	458.472	2460.43	250.484	2460.43	122.797
2459.48	458.663	2459.48	249.693	2459.48	122.072
2458.53	459.207	2458.53	249.295	2458.53	122.168
2457.58	458.912	2457.58	250.71	2457.58	121.938
2456.63	458.305	2456.63	250.254	2456.63	122.28
2455.68	458.085	2455.68	249.636	2455.68	122.184
2454.73	456.973	2454.73	249.58	2454.73	121.254
2453.78	456.077	2453.78	249.194	2453.78	121.828
2452.83	455.775	2452.83	248.777	2452.83	121.828
2451.88	454.521	2451.88	249.005	2451.88	121.366
2450.93	454.865	2450.93	247.456	2450.93	121.329
2449.97	455.06	2449.97	247.488	2449.97	121.652
2449.02	455.907	2449.02	246.975	2449.02	121.613
2448.07	455.366	2448.07	246.61	2448.07	122.008
2447.12	455.22	2447.12	245.903	2447.12	121.546
2446.17	454.942	2446.17	244.76	2446.17	121.597
2445.22	455.538	2445.22	245.433	2445.22	122.248
2444.26	456.28	2444.26	245.007	2444.26	122.008
2443.31	456.575	2443.31	246.054	2443.31	121.508
2442.36	455.754	2442.36	246.162	2442.36	121.581
2441.41	454.518	2441.41	246.066	2441.41	121.525
2440.46	453.591	2440.46	246.76	2440.46	121.68
2439.5	453.108	2439.5	245.85	2439.5	121.653
2438.55	451.811	2438.55	244.834	2438.55	121.426
2437.6	451.276	2437.6	245.6	2437.6	121.343
2436.64	450.472	2436.64	246.292	2436.64	121.194
2435.69	450.224	2435.69	245.538	2435.69	120.246
2434.74	449.562	2434.74	246.036	2434.74	121.028
2433.78	449.608	2433.78	246.42	2433.78	120.396
2432.83	448.804	2432.83	246.413	2432.83	120.233
2431.87	448.521	2431.87	246.452	2431.87	120.254
2430.92	448.041	2430.92	246.951	2430.92	120.74
2429.97	447.427	2429.97	248.143	2429.97	120.908
2429.01	445.85	2429.01	248.095	2429.01	120.615
2428.06	445.351	2428.06	248.605	2428.06	119.741
2427.1	445.275	2427.1	248.447	2427.1	119.805
2426.15	444.336	2426.15	248.55	2426.15	119.922
2425.19	443.631	2425.19	247.864	2425.19	119.992
2424.24	443.43	2424.24	247.64	2424.24	119.413
2423.28	442.402	2423.28	246.876	2423.28	119.589
2422.32	442.059	2422.32	246.871	2422.32	120.128
2421.37	442.925	2421.37	247.432	2421.37	119.402
2420.41	442.175	2420.41	247.526	2420.41	119.335
2419.46	441.077	2419.46	247.325	2419.46	119.352
2418.5	441.092	2418.5	246.631	2418.5	119.624
2417.54	439.622	2417.54	245.677	2417.54	120.283
2416.59	439.705	2416.59	245.735	2416.59	120.121
2415.63	440.149	2415.63	245.896	2415.63	119.274
2414.67	439.831	2414.67	245.358	2414.67	118.668
2413.72	438.887	2413.72	245.051	2413.72	118.772
2412.76	438.134	2412.76	244.656	2412.76	118.841
2411.8	437.732	2411.8	244.266	2411.8	118.251
2410.85	437.646	2410.85	243.875	2410.85	118.153
2409.89	437.562	2409.89	242.938	2409.89	118.203
2408.93	438.011	2408.93	241.884	2408.93	117.499
2407.97	437.314	2407.97	241.262	2407.97	116.635
2407.01	436.504	2407.01	241.012	2407.01	116.177
2406.06	436.244	2406.06	241.084	2406.06	115.858
2405.1	435.651	2405.1	240.192	2405.1	116.465
2404.14	434.946	2404.14	240.058	2404.14	116.596
2403.18	435.218	2403.18	239.943	2403.18	117.216
2402.22	434.391	2402.22	239.067	2402.22	116.375
2401.26	434.016	2401.26	239.374	2401.26	116.817
2400.3	433.336	2400.3	239.461	2400.3	115.798
2399.34	432.238	2399.34	238.912	2399.34	115.133
2398.38	430.606	2398.38	239.115	2398.38	116.211
2397.42	430.356	2397.42	238.287	2397.42	115.79
2396.46	429.629	2396.46	237.733	2396.46	114.972
2395.5	428.785	2395.5	237.032	2395.5	114.73
2394.54	427.886	2394.54	236.711	2394.54	114.097
2393.58	428.297	2393.58	236.146	2393.58	113.23
2392.62	427.029	2392.62	235.416	2392.62	113.309
2391.66	426.565	2391.66	234.933	2391.66	113.401
2390.7	424.735	2390.7	235.438	2390.7	112.876
2389.74	423.834	2389.74	234.762	2389.74	112.212
2388.78	423.571	2388.78	234.877	2388.78	111.838
2387.82	422.882	2387.82	234.761	2387.82	111.404
2386.86	421.71	2386.86	234.361	2386.86	110.724
2385.89	421.076	2385.89	234.341	2385.89	110.84
2384.93	420.633	2384.93	233.592	2384.93	110.338
2383.97	420.775	2383.97	233.023	2383.97	109.386
2383.01	420.359	2383.01	232.456	2383.01	109.152
2382.05	419.672	2382.05	232.861	2382.05	108.903
2381.08	418.601	2381.08	232.636	2381.08	109.45
2380.12	417.961	2380.12	232.052	2380.12	109.055
2379.16	417.234	2379.16	231.818	2379.16	108.533
2378.2	416.645	2378.2	231.897	2378.2	108.037
2377.23	416.673	2377.23	231.929	2377.23	107.427
2376.27	415.877	2376.27	231	2376.27	107.011
2375.31	415.75	2375.31	230.514	2375.31	106.212
2374.34	415.277	2374.34	230.131	2374.34	106.381
2373.38	415.007	2373.38	230.388	2373.38	105.815
2372.42	414.477	2372.42	229.737	2372.42	105.615
2371.45	414.374	2371.45	229.993	2371.45	105.283
2370.49	414.979	2370.49	229.218	2370.49	105.033
2369.52	415.367	2369.52	228.861	2369.52	105.476
2368.56	416.232	2368.56	228.664	2368.56	105.087
2367.59	416.206	2367.59	227.167	2367.59	104.328
2366.63	415.561	2366.63	226.625	2366.63	104.453
2365.66	415.249	2365.66	226.725	2365.66	104.57
2364.7	414.902	2364.7	225.758	2364.7	104.571
2363.73	415.527	2363.73	226.204	2363.73	104.308
2362.77	415.709	2362.77	226.418	2362.77	104.399
2361.8	414.768	2361.8	226.304	2361.8	103.715
2360.84	413.615	2360.84	224.843	2360.84	103.787
2359.87	412.77	2359.87	224.254	2359.87	102.998
2358.91	412.48	2358.91	224.166	2358.91	102.594
2357.94	412.629	2357.94	224.499	2357.94	102.459
2356.97	412.047	2356.97	224.208	2356.97	101.5
2356.01	411.694	2356.01	223.752	2356.01	101.367
2355.04	411.824	2355.04	223.276	2355.04	102.358
2354.07	411.419	2354.07	224.163	2354.07	101.971
2353.11	410.756	2353.11	223.989	2353.11	101.734
2352.14	410.071	2352.14	222.923	2352.14	102.277
2351.17	410.168	2351.17	222.62	2351.17	102.219
2350.2	409.358	2350.2	223.007	2350.2	101.789
2349.24	408.833	2349.24	223.429	2349.24	102.116
2348.27	409.182	2348.27	223.142	2348.27	101.518
2347.3	409.067	2347.3	223.559	2347.3	101.437
2346.33	409.012	2346.33	222.866	2346.33	101.407
2345.36	409.509	2345.36	222.833	2345.36	101.64
2344.4	409.618	2344.4	223.113	2344.4	101.627
2343.43	409.721	2343.43	222.427	2343.43	101.696
2342.46	409.576	2342.46	223.299	2342.46	101.185
2341.49	409.582	2341.49	223.929	2341.49	100.952
2340.52	409.576	2340.52	223.799	2340.52	100.382
2339.55	409.457	2339.55	223.4	2339.55	100.43
2338.58	408.792	2338.58	223.487	2338.58	100.769
2337.61	409.339	2337.61	223.397	2337.61	101.205
2336.64	409.467	2336.64	223.463	2336.64	101.718
2335.67	409.849	2335.67	224.09	2335.67	101.111
2334.7	410.068	2334.7	224.022	2334.7	101.299
2333.73	409.203	2333.73	223.868	2333.73	101.274
2332.76	408.622	2332.76	224.016	2332.76	101.737
2331.79	408.272	2331.79	223.404	2331.79	100.805
2330.82	408.888	2330.82	222.886	2330.82	101.588
2329.85	409.532	2329.85	222.121	2329.85	101.805
2328.88	408.931	2328.88	221.783	2328.88	101.732
2327.91	409	2327.91	221.485	2327.91	102.023
2326.94	408.329	2326.94	221.479	2326.94	101.9
2325.97	408.267	2325.97	221.035	2325.97	101.643
2324.99	408.238	2324.99	221.46	2324.99	101.717
2324.02	407.627	2324.02	220.407	2324.02	102.297
2323.05	407.803	2323.05	219.795	2323.05	102.572
2322.08	407.854	2322.08	218.567	2322.08	102.832
2321.11	408.266	2321.11	217.927	2321.11	102.273
2320.13	408.396	2320.13	219.155	2320.13	102.246
2319.16	408.146	2319.16	219.433	2319.16	101.493
2318.19	406.499	2318.19	219.232	2318.19	101.963
2317.22	406.564	2317.22	218.719	2317.22	102.069
2316.24	406.886	2316.24	218.475	2316.24	101.405
2315.27	406.632	2315.27	217.811	2315.27	101.529
2314.3	406.922	2314.3	218.188	2314.3	102.036
2313.32	407.247	2313.32	218.097	2313.32	102.157
2312.35	407.554	2312.35	218.003	2312.35	101.005
2311.38	407.448	2311.38	218.548	2311.38	100.849
2310.4	408.226	2310.4	218.719	2310.4	101.284
2309.43	408.148	2309.43	218.424	2309.43	101.003
2308.45	407.415	2308.45	218.128	2308.45	100.922
2307.48	406.99	2307.48	218.757	2307.48	100.614
2306.5	406.632	2306.5	218.643	2306.5	100.728
2305.53	406.283	2305.53	218.105	2305.53	100.204
2304.55	406.549	2304.55	217.902	2304.55	100.261
2303.58	406.704	2303.58	217.837	2303.58	99.7783
2302.6	406.368	2302.6	217.317	2302.6	100.211
2301.63	406.413	2301.63	217.152	2301.63	100.357
2300.65	406.349	2300.65	216.853	2300.65	99.9868
2299.68	406.3	2299.68	216.566	2299.68	99.9991
2298.7	405.838	2298.7	216.558	2298.7	99.227
2297.73	405.86	2297.73	216.808	2297.73	99.6035
2296.75	405.808	2296.75	216.977	2296.75	99.6932
2295.77	403.756	2295.77	216.676	2295.77	99.8447
2294.8	403.372	2294.8	216.331	2294.8	99.2364
2293.82	402.338	2293.82	215.498	2293.82	98.6853
2292.84	401.733	2292.84	214.847	2292.84	99.0321
2291.87	400.885	2291.87	215.025	2291.87	98.5139
2290.89	400.696	2290.89	214.768	2290.89	98.4669
2289.91	399.326	2289.91	214.413	2289.91	98.8686
2288.93	398.884	2288.93	213.99	2288.93	98.9044
2287.96	397.886	2287.96	213.395	2287.96	98.1769
2286.98	397.761	2286.98	213.401	2286.98	98.1386
2286	397.283	2286	213.234	2286	98.2865
2285.02	396.979	2285.02	213.161	2285.02	98.4855
2284.04	397.433	2284.04	212.473	2284.04	98.5646
2283.07	396.78	2283.07	211.884	2283.07	97.6609
2282.09	396.735	2282.09	211.604	2282.09	97.3083
2281.11	396.93	2281.11	211.79	2281.11	97.2459
2280.13	397.265	2280.13	211.184	2280.13	97.1623
2279.15	396.848	2279.15	210.263	2279.15	97.116
2278.17	396.801	2278.17	210.624	2278.17	96.7756
2277.19	397.224	2277.19	210.79	2277.19	96.5087
2276.21	397.811	2276.21	210.629	2276.21	95.8752
2275.23	398.031	2275.23	210.706	2275.23	95.8334
2274.25	398.253	2274.25	210.879	2274.25	95.4624
2273.27	397.524	2273.27	210.022	2273.27	95.3633
2272.29	396.849	2272.29	209.819	2272.29	95.3217
2271.31	397.415	2271.31	209.134	2271.31	94.1039
2270.33	396.313	2270.33	208.533	2270.33	93.6075
2269.35	396.031	2269.35	208.47	2269.35	94.57
2268.37	396.275	2268.37	208.127	2268.37	94.4526
2267.39	396.464	2267.39	207.78	2267.39	93.965
2266.41	395.537	2266.41	207.732	2266.41	93.1186
2265.43	394.831	2265.43	207.321	2265.43	92.93
2264.44	393.954	2264.44	207.046	2264.44	92.5768
2263.46	393.219	2263.46	206.791	2263.46	92.3383
2262.48	393.762	2262.48	206.693	2262.48	92.0426
2261.5	393.83	2261.5	206.338	2261.5	91.7424
2260.52	393.733	2260.52	206.208	2260.52	91.7526
2259.53	392.722	2259.53	205.67	2259.53	91.9482
2258.55	392.179	2258.55	205.486	2258.55	92.057
2257.57	392.257	2257.57	205.905	2257.57	92.0433
2256.59	392.284	2256.59	205.905	2256.59	91.7864
2255.6	391.915	2255.6	206.06	2255.6	92.127
2254.62	392.884	2254.62	205.995	2254.62	92.235
2253.64	392.592	2253.64	206.204	2253.64	91.666
2252.65	391.65	2252.65	206.671	2252.65	91.5552
2251.67	391.933	2251.67	205.925	2251.67	91.7562
2250.69	393.219	2250.69	205.484	2250.69	90.6938
2249.7	393.416	2249.7	205.595	2249.7	90.6525
2248.72	393.02	2248.72	205.551	2248.72	90.1706
2247.73	392.69	2247.73	205.101	2247.73	90.4449
2246.75	392.015	2246.75	204.864	2246.75	90.1631
2245.76	392.36	2245.76	205.132	2245.76	89.6912
2244.78	392.355	2244.78	205.242	2244.78	89.1751
2243.79	391.931	2243.79	204.581	2243.79	89.7105
2242.81	391.07	2242.81	204.245	2242.81	89.4455
2241.82	390.266	2241.82	203.558	2241.82	89.3257
2240.84	390.786	2240.84	203.91	2240.84	89.2834
2239.85	391.186	2239.85	203.934	2239.85	90.2211
2238.87	390.33	2238.87	204.033	2238.87	89.6787
2237.88	389.928	2237.88	203.901	2237.88	89.7617
2236.89	388.78	2236.89	203.252	2236.89	90.4274
2235.91	387.742	2235.91	203.543	2235.91	90.735
2234.92	387.936	2234.92	203.261	2234.92	90.8307
2233.94	388.879	2233.94	202.804	2233.94	89.9366
2232.95	389.622	2232.95	203.542	2232.95	91.2238
2231.96	390.205	2231.96	204.26	2231.96	91.0494
2230.97	389.836	2230.97	204.694	2230.97	91.2772
2229.99	391.539	2229.99	204.309	2229.99	91.3773
2229	391.507	2229	203.654	2229	91.4953
2228.01	391.737	2228.01	203.535	2228.01	91.7677
2227.03	392.141	2227.03	203.881	2227.03	91.9336
2226.04	392.788	2226.04	203.814	2226.04	91.4324
2225.05	393.363	2225.05	204.186	2225.05	91.5875
2224.06	393.526	2224.06	204.034	2224.06	91.5803
2223.07	394.182	2223.07	205.208	2223.07	91.7016
2222.08	393.512	2222.08	205.358	2222.08	91.7947
2221.1	394.342	2221.1	204.832	2221.1	91.8373
2220.11	394.626	2220.11	204.567	2220.11	92.0985
2219.12	394.978	2219.12	204.188	2219.12	92.3733
2218.13	394.798	2218.13	204.681	2218.13	92.6082
2217.14	395.293	2217.14	204.982	2217.14	92.4887
2216.15	395.468	2216.15	205.05	2216.15	92.6695
2215.16	395.398	2215.16	204.878	2215.16	91.9809
2214.17	394.746	2214.17	204.989	2214.17	91.4566
2213.18	394.753	2213.18	205.235	2213.18	91.5546
2212.19	394.758	2212.19	205.027	2212.19	91.9516
2211.2	394.366	2211.2	204.878	2211.2	92.0684
2210.21	394.235	2210.21	204.981	2210.21	92.4385
2209.22	395.686	2209.22	204.768	2209.22	92.5269
2208.23	395.576	2208.23	203.969	2208.23	92.6047
2207.24	394.979	2207.24	203.597	2207.24	92.3376
2206.25	394.626	2206.25	203.207	2206.25	92.8749
2205.25	394.658	2205.25	203.081	2205.25	92.9612
2204.26	393.625	2204.26	202.5	2204.26	93.794
2203.27	392.953	2203.27	202.07	2203.27	93.2612
2202.28	392.737	2202.28	201.996	2202.28	93.2908
2201.29	392.715	2201.29	201.6	2201.29	93.0535
2200.3	391.503	2200.3	201.583	2200.3	93.1552
2199.3	391.026	2199.3	201.611	2199.3	94.4154
2198.31	390.19	2198.31	201.629	2198.31	93.7474
2197.32	389.549	2197.32	200.816	2197.32	93.8961
2196.33	389.385	2196.33	200.4	2196.33	93.7375
2195.33	389.66	2195.33	200.271	2195.33	93.9552
2194.34	389.292	2194.34	200.025	2194.34	94.0618
2193.35	389.114	2193.35	199.958	2193.35	93.1357
2192.35	389.341	2192.35	199.221	2192.35	93.4001
2191.36	388.666	2191.36	199.196	2191.36	92.9255
2190.37	389.15	2190.37	199.27	2190.37	92.3161
2189.37	388.939	2189.37	199.23	2189.37	91.8838
2188.38	389.622	2188.38	199.397	2188.38	92.0036
2187.38	389.104	2187.38	199.036	2187.38	92.3427
2186.39	388.826	2186.39	198.488	2186.39	92.0962
2185.39	389.544	2185.39	198.159	2185.39	92.0324
2184.4	389.543	2184.4	198.101	2184.4	92.0476
2183.41	390.336	2183.41	197.802	2183.41	91.4185
2182.41	390.346	2182.41	197.216	2182.41	91.6329
2181.41	390.186	2181.41	196.161	2181.41	91.1631
2180.42	390.4	2180.42	195.546	2180.42	91.6777
2179.42	390.055	2179.42	195.006	2179.42	91.0892
2178.43	391	2178.43	194.626	2178.43	91.8157
2177.43	391.158	2177.43	194.185	2177.43	92.0385
2176.44	391.769	2176.44	194.547	2176.44	91.9399
2175.44	391.039	2175.44	193.55	2175.44	91.9964
2174.44	391.676	2174.44	193.429	2174.44	92.1055
2173.45	392.502	2173.45	193.991	2173.45	92.0075
2172.45	392.319	2172.45	194.173	2172.45	92.1073
2171.45	391.083	2171.45	194.19	2171.45	92.5691
2170.46	390.9	2170.46	194.321	2170.46	92.1381
2169.46	390.403	2169.46	194.528	2169.46	91.6898
2168.46	390.488	2168.46	195.07	2168.46	91.472
2167.46	390.367	2167.46	195.551	2167.46	91.0933
2166.47	390.752	2166.47	195.01	2166.47	90.9674
2165.47	390.298	2165.47	194.872	2165.47	90.4456
2164.47	390.264	2164.47	194.722	2164.47	90.3664
2163.47	390.128	2163.47	194.584	2163.47	90.3135
2162.47	389.051	2162.47	194.82	2162.47	89.9451
2161.48	388.881	2161.48	195.024	2161.48	89.9378
2160.48	388.577	2160.48	195.335	2160.48	89.1273
2159.48	389.446	2159.48	195.874	2159.48	88.79
2158.48	389.611	2158.48	195.358	2158.48	89.1937
2157.48	390.284	2157.48	195.685	2157.48	89.1234
2156.48	390.416	2156.48	195.612	2156.48	88.913
2155.48	391.342	2155.48	194.513	2155.48	88.7718
2154.48	390.89	2154.48	194.246	2154.48	88.1947
2153.48	391.285	2153.48	195.117	2153.48	87.6971
2152.48	391.38	2152.48	195.301	2152.48	87.7269
2151.48	392.319	2151.48	195.104	2151.48	87.1481
2150.48	391.367	2150.48	196.01	2150.48	87.3165
2149.48	392.003	2149.48	196.463	2149.48	86.5283
2148.48	392.324	2148.48	197.128	2148.48	86.5923
2147.48	392.465	2147.48	197.467	2147.48	86.5219
2146.48	391.756	2146.48	197.883	2146.48	86.3061
2145.48	390.763	2145.48	198.356	2145.48	86.4372
2144.48	390.286	2144.48	198.6	2144.48	86.6084
2143.48	390.036	2143.48	199.163	2143.48	86.5541
2142.47	391.002	2142.47	199.222	2142.47	87.0021
2141.47	391.59	2141.47	199.819	2141.47	87.8347
2140.47	391.546	2140.47	199.848	2140.47	87.5144
2139.47	391.193	2139.47	199.997	2139.47	86.7245
2138.47	390.954	2138.47	200.009	2138.47	86.8384
2137.46	391.35	2137.46	200.352	2137.46	86.8433
2136.46	392.745	2136.46	200.622	2136.46	86.8639
2135.46	394.124	2135.46	200.329	2135.46	86.3714
2134.45	394.928	2134.45	200.953	2134.45	85.9242
2133.45	394.999	2133.45	201.061	2133.45	86.0834
2132.45	395.186	2132.45	200.934	2132.45	85.2206
2131.44	394.898	2131.44	200.638	2131.44	86.0306
2130.44	394.408	2130.44	200.792	2130.44	86.2382
2129.44	393.525	2129.44	200.597	2129.44	86.2692
2128.43	393.792	2128.43	201.03	2128.43	85.6823
2127.43	394.702	2127.43	201.296	2127.43	85.8421
2126.43	393.996	2126.43	201.654	2126.43	86.1944
2125.42	393.761	2125.42	201.391	2125.42	86.4932
2124.42	393.306	2124.42	201.906	2124.42	86.3645
2123.41	394.001	2123.41	202.131	2123.41	86.7163
2122.41	393.209	2122.41	201.137	2122.41	86.1951
2121.4	393.789	2121.4	201.117	2121.4	86.4755
2120.4	393.387	2120.4	200.704	2120.4	86.2054
2119.39	392.812	2119.39	200.645	2119.39	86.1998
2118.38	393.228	2118.38	201.568	2118.38	85.4944
2117.38	393.071	2117.38	201.503	2117.38	85.2857
2116.37	391.441	2116.37	201.52	2116.37	85.8514
2115.37	391.527	2115.37	201.626	2115.37	85.3553
2114.36	391.728	2114.36	201.555	2114.36	85.9832
2113.35	392.565	2113.35	201.942	2113.35	86.2443
2112.35	392.188	2112.35	202.236	2112.35	86.9554
2111.34	391.01	2111.34	202.221	2111.34	86.7674
2110.33	390.921	2110.33	202.761	2110.33	86.5913
2109.33	390.823	2109.33	202.741	2109.33	87.13
2108.32	389.434	2108.32	202.943	2108.32	86.9914
2107.31	389.645	2107.31	202.714	2107.31	87.5489
2106.3	390.474	2106.3	202.401	2106.3	88.2352
2105.3	390.489	2105.3	202.937	2105.3	87.8088
2104.29	389.688	2104.29	203.062	2104.29	87.4614
2103.28	390.102	2103.28	203.349	2103.28	87.6059
2102.27	389.716	2102.27	203.731	2102.27	87.5953
2101.26	389.555	2101.26	203.143	2101.26	87.6227
2100.26	388.485	2100.26	202.822	2100.26	88.0227
2099.25	388.738	2099.25	202.692	2099.25	87.9543
2098.24	388.575	2098.24	201.775	2098.24	87.2678
2097.23	387.493	2097.23	201.058	2097.23	86.8251
2096.22	387.486	2096.22	200.835	2096.22	86.9579
2095.21	387.811	2095.21	201.1	2095.21	87.1086
2094.2	386.759	2094.2	200.389	2094.2	86.4065
2093.19	387.163	2093.19	200.752	2093.19	86.1757
2092.18	387.844	2092.18	200.278	2092.18	86.7274
2091.17	387.283	2091.17	199.708	2091.17	87.0157
2090.16	387.236	2090.16	199.036	2090.16	87.6059
2089.15	386.874	2089.15	199.162	2089.15	87.7857
2088.14	386.627	2088.14	198.842	2088.14	88.0908
2087.13	386.731	2087.13	198.585	2087.13	89.1043
2086.12	387.331	2086.12	198.523	2086.12	89.0969
2085.11	388.406	2085.11	198.674	2085.11	89.8356
2084.1	387.604	2084.1	198.903	2084.1	90.4498
2083.08	387.362	2083.08	198.769	2083.08	90.7699
2082.07	387.696	2082.07	198.455	2082.07	91.1535
2081.06	387.338	2081.06	198.453	2081.06	91.118
2080.05	387.348	2080.05	198.922	2080.05	91.2669
2079.04	386.935	2079.04	199.654	2079.04	91.3013
2078.02	387.895	2078.02	199.924	2078.02	92.0854
2077.01	387.125	2077.01	200.372	2077.01	92.154
2076	386.732	2076	200.712	2076	92.0374
2074.99	385.952	2074.99	199.985	2074.99	92.1272
2073.97	386.715	2073.97	200.206	2073.97	92.2903
2072.96	385.686	2072.96	200.462	2072.96	91.648
2071.95	385.128	2071.95	200.429	2071.95	92.0153
2070.93	385.213	2070.93	200.179	2070.93	92.105
2069.92	384.863	2069.92	199.919	2069.92	91.9913
2068.91	385.232	2068.91	200.087	2068.91	92.6728
2067.89	385.376	2067.89	200.674	2067.89	92.7062
2066.88	384.754	2066.88	199.611	2066.88	92.2634
2065.86	384.534	2065.86	199.375	2065.86	92.5506
2064.85	384.246	2064.85	199.953	2064.85	92.8075
2063.83	384.65	2063.83	200.227	2063.83	93.0367
2062.82	385.133	2062.82	200.105	2062.82	92.5946
2061.81	385.336	2061.81	200.407	2061.81	92.6603
2060.79	386.234	2060.79	200.652	2060.79	92.3979
2059.77	386.777	2059.77	200.8	2059.77	92.2506
2058.76	386.597	2058.76	200.784	2058.76	92.644
2057.74	386.089	2057.74	200.613	2057.74	93.1337
2056.73	386.335	2056.73	201.127	2056.73	92.5193
2055.71	385.791	2055.71	201.33	2055.71	92.6016
2054.7	386.082	2054.7	201.46	2054.7	92.4698
2053.68	385.886	2053.68	202.566	2053.68	92.371
2052.66	385.65	2052.66	203.205	2052.66	92.6833
2051.65	384.376	2051.65	202.615	2051.65	92.6189
2050.63	385.228	2050.63	202.9	2050.63	92.2506
2049.61	384.895	2049.61	203.827	2049.61	92.8388
2048.6	385.259	2048.6	203.817	2048.6	93.0512
2047.58	384.291	2047.58	203.595	2047.58	92.9915
2046.56	384.399	2046.56	202.352	2046.56	93.3983
2045.54	383.79	2045.54	202.52	2045.54	93.1158
2044.53	384.686	2044.53	203.04	2044.53	93.0067
2043.51	385.765	2043.51	202.471	2043.51	92.9834
2042.49	385.704	2042.49	202.303	2042.49	92.9779
2041.47	386.587	2041.47	202.131	2041.47	92.75
2040.45	385.622	2040.45	202.202	2040.45	92.2552
2039.43	385.508	2039.43	202.593	2039.43	92.2292
2038.41	385.22	2038.41	202.364	2038.41	92.7612
2037.4	385.017	2037.4	202.16	2037.4	93.6088
2036.38	385.89	2036.38	202.847	2036.38	93.6122
2035.36	385.473	2035.36	202.073	2035.36	93.5681
2034.34	385.186	2034.34	202.136	2034.34	93.39
2033.32	384.447	2033.32	202.743	2033.32	93.6583
2032.3	384.22	2032.3	202.681	2032.3	94.249
2031.28	384.544	2031.28	202.429	2031.28	94.5561
2030.26	384.454	2030.26	202.745	2030.26	95.4042
2029.24	384.902	2029.24	202.273	2029.24	94.7257
2028.22	385.916	2028.22	201.779	2028.22	94.5716
2027.2	386.024	2027.2	201.902	2027.2	94.2459
2026.18	386.286	2026.18	201.792	2026.18	94.6672
2025.15	385.994	2025.15	201.306	2025.15	94.0278
2024.13	386.703	2024.13	200.761	2024.13	93.9718
2023.11	387.55	2023.11	201.32	2023.11	94.386
2022.09	387.363	2022.09	201.167	2022.09	94.7717
2021.07	387.15	2021.07	200.697	2021.07	94.8322
2020.05	387.313	2020.05	200.868	2020.05	95.0148
2019.03	387.532	2019.03	200.871	2019.03	94.6875
2018	387.635	2018	201.442	2018	95.1817
2016.98	387.85	2016.98	201.78	2016.98	95.5006
2015.96	388.237	2015.96	201.946	2015.96	95.9213
2014.94	388.214	2014.94	202.44	2014.94	95.929
2013.91	390.046	2013.91	202.093	2013.91	95.6578
2012.89	390.834	2012.89	202.77	2012.89	95.7572
2011.87	391.797	2011.87	203.554	2011.87	95.1817
2010.84	391.982	2010.84	202.743	2010.84	95.5701
2009.82	392.487	2009.82	202.837	2009.82	95.0484
2008.8	394.212	2008.8	202.192	2008.8	94.9554
2007.77	394.662	2007.77	201.998	2007.77	95.2438
2006.75	394.887	2006.75	201.591	2006.75	94.9166
2005.72	395.705	2005.72	201.376	2005.72	95.7995
2004.7	396.037	2004.7	201.596	2004.7	95.3054
2003.67	396.08	2003.67	201.591	2003.67	94.6766
2002.65	396.631	2002.65	200.797	2002.65	94.9831
2001.62	397.297	2001.62	200.535	2001.62	95.5704
2000.6	396.758	2000.6	199.889	2000.6	94.6036
1999.57	397.592	1999.57	199.13	1999.57	95.1056
1998.55	397.279	1998.55	199.448	1998.55	95.3084
1997.52	398.64	1997.52	199.757	1997.52	94.8449
1996.5	399.515	1996.5	199.454	1996.5	94.1347
1995.47	399.088	1995.47	199.576	1995.47	94.1692
1994.45	399.682	1994.45	199.509	1994.45	94.3915
1993.42	399.852	1993.42	199.919	1993.42	94.4413
1992.39	398.814	1992.39	199.202	1992.39	94.1001
1991.37	399.327	1991.37	199.254	1991.37	94.6271
1990.34	400.022	1990.34	199.125	1990.34	94.895
1989.31	399.915	1989.31	199.66	1989.31	95.6063
1988.29	400.214	1988.29	200.091	1988.29	96.0094
1987.26	401.127	1987.26	199.548	1987.26	95.5294
1986.23	401.553	1986.23	199.232	1986.23	95.4153
1985.2	402.151	1985.2	199.363	1985.2	96.283
1984.17	402.112	1984.17	198.85	1984.17	95.6017
1983.15	401.998	1983.15	199.574	1983.15	95.3502
1982.12	401.504	1982.12	198.89	1982.12	95.2162
1981.09	401.426	1981.09	198.904	1981.09	94.8672
1980.06	401.811	1980.06	198.126	1980.06	94.7258
1979.03	401.409	1979.03	199.003	1979.03	94.6677
1978	401.373	1978	199.41	1978	95.2156
1976.98	400.508	1976.98	200.079	1976.98	95.4848
1975.95	400.593	1975.95	199.837	1975.95	94.8517
1974.92	399.907	1974.92	198.993	1974.92	94.8492
1973.89	399.77	1973.89	198.379	1973.89	94.4338
1972.86	399.468	1972.86	198.498	1972.86	94.7813
1971.83	398.82	1971.83	198.827	1971.83	94.8802
1970.8	398.253	1970.8	199.134	1970.8	94.3748
1969.77	397.63	1969.77	198.912	1969.77	94.6937
1968.74	397.774	1968.74	198.47	1968.74	94.3562
1967.71	396.738	1967.71	198.188	1967.71	94.2753
1966.68	396.534	1966.68	198.358	1966.68	93.8259
1965.65	395.989	1965.65	198.342	1965.65	93.1464
1964.61	394.994	1964.61	197.631	1964.61	92.8237
1963.58	395.836	1963.58	198.601	1963.58	92.9303
1962.55	395.867	1962.55	197.668	1962.55	92.6566
1961.52	395.84	1961.52	197.855	1961.52	92.2601
1960.49	395.444	1960.49	198.107	1960.49	91.9273
1959.46	394.962	1959.46	198.232	1959.46	92.2167
1958.42	394.965	1958.42	198.524	1958.42	91.7168
1957.39	394.894	1957.39	198.504	1957.39	91.6297
1956.36	394.183	1956.36	198.616	1956.36	91.5554
1955.33	394.305	1955.33	199.242	1955.33	90.7372
1954.29	394.648	1954.29	199.407	1954.29	90.477
1953.26	394.236	1953.26	199.228	1953.26	90.6163
1952.23	393.759	1952.23	199.127	1952.23	90.2113
1951.19	392.913	1951.19	200.215	1951.19	90.3506
1950.16	391.886	1950.16	200.235	1950.16	90.2997
1949.13	391.607	1949.13	199.863	1949.13	89.6582
1948.09	392.03	1948.09	200.517	1948.09	89.9654
1947.06	391.721	1947.06	199.675	1947.06	89.7726
1946.03	391.828	1946.03	199.876	1946.03	88.6944
1944.99	392.3	1944.99	199.238	1944.99	88.1384
1943.96	391.904	1943.96	199.55	1943.96	88.2218
1942.92	391.287	1942.92	199.969	1942.92	88.3072
1941.89	391.173	1941.89	200.985	1941.89	89.0707
1940.85	390.404	1940.85	199.96	1940.85	89.7759
1939.82	390.045	1939.82	200.026	1939.82	89.6936
1938.78	389.455	1938.78	199.873	1938.78	89.6107
1937.75	388.617	1937.75	200.177	1937.75	89.3514
1936.71	388.987	1936.71	200.364	1936.71	89.8369
1935.68	388.212	1935.68	200.081	1935.68	89.5324
1934.64	387.494	1934.64	199.975	1934.64	89.4924
1933.6	387.73	1933.6	200.861	1933.6	88.644
1932.57	387.332	1932.57	200.418	1932.57	88.3212
1931.53	386.913	1931.53	201.128	1931.53	88.0997
1930.49	386.258	1930.49	200.861	1930.49	88.2035
1929.46	386.336	1929.46	200.9	1929.46	88.3101
1928.42	386.616	1928.42	201.148	1928.42	87.5245
1927.38	386.767	1927.38	201.893	1927.38	87.4016
1926.34	387.056	1926.34	201.057	1926.34	86.836
1925.31	387.36	1925.31	200.798	1925.31	86.5527
1924.27	387.175	1924.27	201.706	1924.27	86.1282
1923.23	387.613	1923.23	202.139	1923.23	86.103
1922.19	387.431	1922.19	202.426	1922.19	86.1803
1921.16	387.981	1921.16	202.784	1921.16	86.8705
1920.12	388.406	1920.12	203.293	1920.12	86.7175
1919.08	387.097	1919.08	203.548	1919.08	87.3401
1918.04	387.921	1918.04	204.004	1918.04	87.4064
1917	388.084	1917	204.943	1917	87.1143
1915.96	388.616	1915.96	205.123	1915.96	87.7259
1914.92	389.003	1914.92	205.951	1914.92	88.4882
1913.88	390.115	1913.88	206.236	1913.88	88.3334
1912.84	390.612	1912.84	206.697	1912.84	88.0492
1911.8	390.361	1911.8	206.712	1911.8	87.5615
1910.76	391.244	1910.76	206.666	1910.76	88.0111
1909.72	391.403	1909.72	207.158	1909.72	87.509
1908.68	391.645	1908.68	207.011	1908.68	87.7222
1907.64	391.538	1907.64	206.799	1907.64	88.3096
1906.6	391.197	1906.6	207.118	1906.6	88.4685
1905.56	391.307	1905.56	206.573	1905.56	89.0754
1904.52	391.675	1904.52	207.465	1904.52	89.1588
1903.48	391.941	1903.48	207.394	1903.48	89.232
1902.44	392.686	1902.44	207.102	1902.44	89.8402
1901.4	392.112	1901.4	207.119	1901.4	89.4493
1900.35	392.787	1900.35	206.896	1900.35	89.5128
1899.31	393.227	1899.31	206.47	1899.31	90.2237
1898.27	393.331	1898.27	205.522	1898.27	89.9762
1897.23	393.878	1897.23	204.728	1897.23	89.4461
1896.19	394.297	1896.19	204.814	1896.19	89.822
1895.14	394.809	1895.14	204.929	1895.14	89.698
1894.1	395.562	1894.1	204.506	1894.1	89.7579
1893.06	395.365	1893.06	203.859	1893.06	90.0584
1892.01	395.114	1892.01	203.557	1892.01	90.9061
1890.97	395.721	1890.97	203.322	1890.97	90.852
1889.93	396.434	1889.93	203.648	1889.93	91.1098
1888.88	396.897	1888.88	202.319	1888.88	91.0851
1887.84	398.206	1887.84	202.278	1887.84	91.1992
1886.8	398.846	1886.8	202.452	1886.8	91.3348
1885.75	399.484	1885.75	201.821	1885.75	91.3679
1884.71	399.535	1884.71	201.321	1884.71	90.4647
1883.66	399.469	1883.66	201.107	1883.66	90.5636
1882.62	399.734	1882.62	201.314	1882.62	90.5585
1881.57	400.076	1881.57	201.644	1881.57	91.3051
1880.53	400.197	1880.53	201.49	1880.53	90.9213
1879.48	399.959	1879.48	201.989	1879.48	91.5367
1878.44	399.407	1878.44	201.734	1878.44	91.6399
1877.39	398.776	1877.39	201.959	1877.39	91.876
1876.35	398.972	1876.35	201.64	1876.35	92.0976
1875.3	398.945	1875.3	201.707	1875.3	92.0194
1874.25	398.31	1874.25	201.686	1874.25	92.0116
1873.21	398.896	1873.21	201.714	1873.21	91.5108
1872.16	400.178	1872.16	200.482	1872.16	91.6446
1871.12	399.702	1871.12	200.128	1871.12	92.3068
1870.07	399.224	1870.07	200.453	1870.07	91.5892
1869.02	399.298	1869.02	200.545	1869.02	91.8337
1867.97	398.793	1867.97	200.716	1867.97	91.5309
1866.93	398.897	1866.93	200.599	1866.93	91.6471
1865.88	399.622	1865.88	200.866	1865.88	92.0828
1864.83	399.852	1864.83	200.937	1864.83	92.5041
1863.78	399.986	1863.78	201.149	1863.78	92.0765
1862.74	400.474	1862.74	201.241	1862.74	91.733
1861.69	400.677	1861.69	201.271	1861.69	91.6917
1860.64	401.5	1860.64	201.321	1860.64	92.0767
1859.59	402.922	1859.59	201.733	1859.59	91.4045
1858.54	402.679	1858.54	202.209	1858.54	91.1095
1857.49	402.591	1857.49	202.708	1857.49	91.2462
1856.44	402.667	1856.44	202.381	1856.44	91.063
1855.4	402.924	1855.4	202.36	1855.4	91.1316
1854.35	402.954	1854.35	203.21	1854.35	91.0402
1853.3	402.814	1853.3	203.315	1853.3	91.3821
1852.25	402.515	1852.25	203.045	1852.25	91.5351
1851.2	402.582	1851.2	203.826	1851.2	91.1959
1850.15	402.691	1850.15	203.507	1850.15	91.8601
1849.1	402.523	1849.1	203.899	1849.1	91.5059
1848.05	402.397	1848.05	203.718	1848.05	91.4122
1847	402.983	1847	204.298	1847	91.393
1845.94	403.319	1845.94	203.718	1845.94	90.9041
1844.89	403.53	1844.89	203.495	1844.89	90.9627
1843.84	403.863	1843.84	203.942	1843.84	91.1187
1842.79	403.673	1842.79	203.936	1842.79	91.1636
1841.74	404.367	1841.74	204.693	1841.74	91.1202
1840.69	404.324	1840.69	204.964	1840.69	91.7764
1839.64	403.285	1839.64	205.995	1839.64	91.8494
1838.58	402.994	1838.58	205.954	1838.58	92.8256
1837.53	403.061	1837.53	206.996	1837.53	92.2697
1836.48	403.04	1836.48	206.638	1836.48	91.8114
1835.43	403.348	1835.43	207.485	1835.43	91.5236
1834.37	402.636	1834.37	207.957	1834.37	91.2843
1833.32	402.964	1833.32	208.852	1833.32	91.8134
1832.27	402.97	1832.27	209.009	1832.27	92.0183
1831.22	403.643	1831.22	208.953	1831.22	92.1898
1830.16	404.21	1830.16	209.043	1830.16	91.9864
1829.11	405.112	1829.11	210.12	1829.11	91.6694
1828.06	405.573	1828.06	210.69	1828.06	92.0499
1827	405.064	1827	211.143	1827	92.5738
1825.95	405.916	1825.95	211.946	1825.95	92.5453
1824.89	407.17	1824.89	213.392	1824.89	92.5703
1823.84	408.471	1823.84	213.836	1823.84	92.1966
1822.78	408.726	1822.78	213.72	1822.78	92.344
1821.73	408.294	1821.73	213.06	1821.73	92.148
1820.67	408.951	1820.67	214.135	1820.67	92.5489
1819.62	408.041	1819.62	215.465	1819.62	93.3105
1818.56	407.832	1818.56	215.829	1818.56	93.2802
1817.51	407.748	1817.51	215.733	1817.51	93.6935
1816.45	408.135	1816.45	215.851	1816.45	93.6873
1815.4	407.661	1815.4	216.871	1815.4	94.3412
1814.34	407.813	1814.34	217.381	1814.34	94.7661
1813.28	409.502	1813.28	217.533	1813.28	94.2191
1812.23	410.489	1812.23	217.376	1812.23	94.3449
1811.17	411.494	1811.17	217.056	1811.17	94.1764
1810.11	411.625	1810.11	217.912	1810.11	93.8831
1809.06	411.707	1809.06	218.435	1809.06	93.7914
1808	412.251	1808	219.113	1808	93.8243
1806.94	412.763	1806.94	219.204	1806.94	93.7793
1805.89	413.687	1805.89	219.291	1805.89	94.1759
1804.83	414.384	1804.83	219.374	1804.83	94.3261
1803.77	414.807	1803.77	219.049	1803.77	95.1709
1802.71	415.128	1802.71	219.058	1802.71	95.0468
1801.65	415.037	1801.65	218.728	1801.65	94.8752
1800.6	415.836	1800.6	218.814	1800.6	94.6145
1799.54	416.943	1799.54	218.569	1799.54	95.0106
1798.48	417.294	1798.48	217.892	1798.48	95.1135
1797.42	418.445	1797.42	217.632	1797.42	95.6187
1796.36	419.911	1796.36	217.326	1796.36	95.6068
1795.3	422.106	1795.3	216.864	1795.3	95.8841
1794.24	421.836	1794.24	215.844	1794.24	95.6979
1793.18	422.432	1793.18	215.697	1793.18	95.6492
1792.12	423.217	1792.12	217.079	1792.12	95.9163
1791.06	423.956	1791.06	218.177	1791.06	96.3898
1790	424.181	1790	218.853	1790	96.596
1788.94	424.609	1788.94	218.821	1788.94	96.7044
1787.88	425.074	1787.88	219.005	1787.88	96.407
1786.82	425.899	1786.82	218.95	1786.82	95.9727
1785.76	426.691	1785.76	219.531	1785.76	95.8594
1784.7	426.967	1784.7	220.089	1784.7	95.907
1783.64	427.861	1783.64	219.395	1783.64	96.5513
1782.58	428.562	1782.58	220.169	1782.58	96.3608
1781.52	428.748	1781.52	220.578	1781.52	96.9329
1780.45	429.741	1780.45	220.859	1780.45	97.0559
1779.39	429.295	1779.39	221.773	1779.39	97.7196
1778.33	429.701	1778.33	221.909	1778.33	98.3515
1777.27	430.45	1777.27	221.794	1777.27	98.0592
1776.21	431.279	1776.21	222.376	1776.21	98.979
1775.14	431.32	1775.14	222.704	1775.14	99.0495
1774.08	431.755	1774.08	223.68	1774.08	99.1099
1773.02	432.709	1773.02	223.482	1773.02	98.8453
1771.95	432.856	1771.95	223.176	1771.95	99.3467
1770.89	433.81	1770.89	224.291	1770.89	99.8999
1769.83	434.75	1769.83	224.764	1769.83	99.8938
1768.76	434.394	1768.76	225.264	1768.76	99.7236
1767.7	435.386	1767.7	225.406	1767.7	99.8599
1766.64	435.686	1766.64	225.875	1766.64	100.177
1765.57	435.965	1765.57	226.473	1765.57	99.8451
1764.51	436.682	1764.51	226.67	1764.51	99.7691
1763.44	438.279	1763.44	227.011	1763.44	100.918
1762.38	439.415	1762.38	227.394	1762.38	101.267
1761.31	440.381	1761.31	227.624	1761.31	101.824
1760.25	441.043	1760.25	227.52	1760.25	101.911
1759.18	441.191	1759.18	227.394	1759.18	101.474
1758.12	441.788	1758.12	228.057	1758.12	101.456
1757.05	442.235	1757.05	228.066	1757.05	102.109
1755.99	442.586	1755.99	228.957	1755.99	102.288
1754.92	443.788	1754.92	229.563	1754.92	102.189
1753.85	443.713	1753.85	230.028	1753.85	102.215
1752.79	444.279	1752.79	230.206	1752.79	103.028
1751.72	444.901	1751.72	230.489	1751.72	103.409
1750.66	445.08	1750.66	231.85	1750.66	103.221
1749.59	445.942	1749.59	233.683	1749.59	103.765
1748.52	446.471	1748.52	234.288	1748.52	103.629
1747.45	446.883	1747.45	234.809	1747.45	103.582
1746.39	447.726	1746.39	235.861	1746.39	103.655
1745.32	448.757	1745.32	236.443	1745.32	103.71
1744.25	449.484	1744.25	237.13	1744.25	104.293
1743.18	449.624	1743.18	237.814	1743.18	104.706
1742.12	450.039	1742.12	238.967	1742.12	105.381
1741.05	451.768	1741.05	240.979	1741.05	105.77
1739.98	452.15	1739.98	241.648	1739.98	106.473
1738.91	453.328	1738.91	242.737	1738.91	107.277
1737.84	454.708	1737.84	242.978	1737.84	107.594
1736.77	455.816	1736.77	244.468	1736.77	109.163
1735.7	457.56	1735.7	245.456	1735.7	109.279
1734.63	457.427	1734.63	246.377	1734.63	109.093
1733.56	457.212	1733.56	248.046	1733.56	109.73
1732.49	458.312	1732.49	248.869	1732.49	110.525
1731.42	460.334	1731.42	250.635	1731.42	110.787
1730.35	460.924	1730.35	251.01	1730.35	111.731
1729.28	462.137	1729.28	252.152	1729.28	111.94
1728.21	463.84	1728.21	253.321	1728.21	112.324
1727.14	465.499	1727.14	254.636	1727.14	113.43
1726.07	467.843	1726.07	255.412	1726.07	113.515
1725	469.392	1725	256.716	1725	113.809
1723.93	469.702	1723.93	258.379	1723.93	113.954
1722.86	471.492	1722.86	259.637	1722.86	114.914
1721.79	472.984	1721.79	260.741	1721.79	115.205
1720.72	473.826	1720.72	261.794	1720.72	115.416
1719.64	475.766	1719.64	262.861	1719.64	115.595
1718.57	477.12	1718.57	263.415	1718.57	116.238
1717.5	478.499	1717.5	264.544	1717.5	115.985
1716.43	479.366	1716.43	265.936	1716.43	116.814
1715.36	481.431	1715.36	268.147	1715.36	117.278
1714.28	483.011	1714.28	270.225	1714.28	117.926
1713.21	484.051	1713.21	272.114	1713.21	118.688
1712.14	486.447	1712.14	272.809	1712.14	119.429
1711.06	488.497	1711.06	274.541	1711.06	120.26
1709.99	490.543	1709.99	276.736	1709.99	121.096
1708.92	492.869	1708.92	279.011	1708.92	122.034
1707.84	495.308	1707.84	280.35	1707.84	122.678
1706.77	497.843	1706.77	282.834	1706.77	122.614
1705.69	500.699	1705.69	285.175	1705.69	123.742
1704.62	502.934	1704.62	286.556	1704.62	125.263
1703.55	504.725	1703.55	287.955	1703.55	126.767
1702.47	507.112	1702.47	289.099	1702.47	127.366
1701.4	509.435	1701.4	290.584	1701.4	127.876
1700.32	511.579	1700.32	291.986	1700.32	128.715
1699.25	514.177	1699.25	293.533	1699.25	130.362
1698.17	516.911	1698.17	294.997	1698.17	131.09
1697.09	519.194	1697.09	296.854	1697.09	131.69
1696.02	522.115	1696.02	299.471	1696.02	133.19
1694.94	525.328	1694.94	301.387	1694.94	134.911
1693.87	529.066	1693.87	303.562	1693.87	136.174
1692.79	532.697	1692.79	305.339	1692.79	137.325
1691.71	535.181	1691.71	307.78	1691.71	138.622
1690.64	537.859	1690.64	310.751	1690.64	140.151
1689.56	540.806	1689.56	313.564	1689.56	141.527
1688.48	543.655	1688.48	316.589	1688.48	142.553
1687.41	547.778	1687.41	318.892	1687.41	142.982
1686.33	553.088	1686.33	321.892	1686.33	144.291
1685.25	557.441	1685.25	324.61	1685.25	145.26
1684.17	562.281	1684.17	326.972	1684.17	146.997
1683.1	566.944	1683.1	329.682	1683.1	149.354
1682.02	572.155	1682.02	332.011	1682.02	150.683
1680.94	576.24	1680.94	335.725	1680.94	152.477
1679.86	581.075	1679.86	338.854	1679.86	154.749
1678.78	586.198	1678.78	342.723	1678.78	156.226
1677.7	590.99	1677.7	347.007	1677.7	158.729
1676.62	597.032	1676.62	351.345	1676.62	161.168
1675.54	603.283	1675.54	356.237	1675.54	163.189
1674.47	608.645	1674.47	360.735	1674.47	166.213
1673.39	615.656	1673.39	365.604	1673.39	169.204
1672.31	623.853	1672.31	370.131	1672.31	172.029
1671.23	631.225	1671.23	375.41	1671.23	174.561
1670.15	639.487	1670.15	380.265	1670.15	178.277
1669.07	647.34	1669.07	385.723	1669.07	182.959
1667.99	654.869	1667.99	391.509	1667.99	186.692
1666.9	665.28	1666.9	396.76	1666.9	190.979
1665.82	674.352	1665.82	402.464	1665.82	194.685
1664.74	684.183	1664.74	409.644	1664.74	198.848
1663.66	695.211	1663.66	416.969	1663.66	203.428
1662.58	706.183	1662.58	423.982	1662.58	207.481
1661.5	719.004	1661.5	431.594	1661.5	212.515
1660.42	732.595	1660.42	438.893	1660.42	218.046
1659.33	744.898	1659.33	445.962	1659.33	224.091
1658.25	757.328	1658.25	453.546	1658.25	230.231
1657.17	770.798	1657.17	462.814	1657.17	237.073
1656.09	786.666	1656.09	471.924	1656.09	244.812
1655.01	801.37	1655.01	481.307	1655.01	251.612
1653.92	815.783	1653.92	492.036	1653.92	258.547
1652.84	833.095	1652.84	502.512	1652.84	265.727
1651.76	851.548	1651.76	513.678	1651.76	274.214
1650.67	870.596	1650.67	524.795	1650.67	282.594
1649.59	889.881	1649.59	535.631	1649.59	290.761
1648.51	909.367	1648.51	547.718	1648.51	299.023
1647.42	930.915	1647.42	559.19	1647.42	308.068
1646.34	951.347	1646.34	572.259	1646.34	317.076
1645.25	972.775	1645.25	585.23	1645.25	326.635
1644.17	994.135	1644.17	598.952	1644.17	336.037
1643.08	1017.92	1643.08	612.218	1643.08	345.72
1642	1041.73	1642	625.566	1642	355.716
1640.91	1065.16	1640.91	639.299	1640.91	366.677
1639.83	1090.45	1639.83	654.634	1639.83	377.731
1638.74	1116.79	1638.74	669.133	1638.74	389.446
1637.66	1143.11	1637.66	684.353	1637.66	400.613
1636.57	1168.67	1636.57	698.941	1636.57	411.858
1635.49	1195.47	1635.49	713.735	1635.49	422.518
1634.4	1223.59	1634.4	730.515	1634.4	433.893
1633.31	1251.21	1633.31	746.522	1633.31	445.527
1632.23	1277.73	1632.23	762.402	1632.23	457.24
1631.14	1306.45	1631.14	778.278	1631.14	468.405
1630.05	1334.78	1630.05	794.669	1630.05	480.779
1628.97	1363.03	1628.97	812.135	1628.97	493.479
1627.88	1391.2	1627.88	828.977	1627.88	504.686
1626.79	1419.12	1626.79	845.19	1626.79	516.321
1625.71	1449.29	1625.71	862.522	1625.71	528.662
1624.62	1480.87	1624.62	878.869	1624.62	540.412
1623.53	1510.67	1623.53	896.616	1623.53	552.623
1622.44	1539.87	1622.44	913.19	1622.44	565.211
1621.35	1570.43	1621.35	929.779	1621.35	577.409
1620.26	1600.41	1620.26	945.324	1620.26	589.27
1619.18	1629.29	1619.18	962.319	1619.18	600.558
1618.09	1657.31	1618.09	977.842	1618.09	611.332
1617	1684.26	1617	993.523	1617	622.585
1615.91	1711.72	1615.91	1008.67	1615.91	633.912
1614.82	1739.04	1614.82	1024.01	1614.82	644.709
1613.73	1763.67	1613.73	1038.29	1613.73	655.224
1612.64	1789.5	1612.64	1053.11	1612.64	665.961
1611.55	1812.99	1611.55	1066.8	1611.55	676.108
1610.46	1836.45	1610.46	1080.05	1610.46	685.464
1609.37	1859.03	1609.37	1093.44	1609.37	694.525
1608.28	1880.69	1608.28	1104.52	1608.28	703.585
1607.19	1901.56	1607.19	1116.66	1607.19	712.672
1606.1	1920.65	1606.1	1127.36	1606.1	721.75
1605.01	1941.35	1605.01	1138.62	1605.01	729.931
1603.92	1959.43	1603.92	1148.14	1603.92	737.522
1602.82	1976.11	1602.82	1158.38	1602.82	744.615
1601.73	1993.01	1601.73	1167.53	1601.73	751.331
1600.64	2008.66	1600.64	1176.04	1600.64	757.664
1599.55	2024.23	1599.55	1184.53	1599.55	763.034
1598.46	2036.67	1598.46	1192.03	1598.46	767.795
1597.36	2048.43	1597.36	1198.62	1597.36	773.38
1596.27	2059.21	1596.27	1204.22	1596.27	777.504
1595.18	2068.7	1595.18	1209.37	1595.18	780.598
1594.09	2076.7	1594.09	1215.31	1594.09	783.681
1592.99	2084.96	1592.99	1220.69	1592.99	786.795
1591.9	2091.87	1591.9	1224.66	1591.9	789.049
1590.81	2096.89	1590.81	1228.82	1590.81	791.238
1589.71	2101.49	1589.71	1231.83	1589.71	791.907
1588.62	2104.1	1588.62	1234.78	1588.62	793.225
1587.53	2107.15	1587.53	1236.51	1587.53	793.449
1586.43	2106.93	1586.43	1237.76	1586.43	793.385
1585.34	2106.46	1585.34	1238.68	1585.34	792.232
1584.24	2105.02	1584.24	1238.51	1584.24	790.967
1583.15	2101.69	1583.15	1238.37	1583.15	790.19
1582.05	2099.61	1582.05	1237.48	1582.05	787.831
1580.96	2095.01	1580.96	1235.69	1580.96	784.603
1579.86	2089.31	1579.86	1233.04	1579.86	780.545
1578.77	2083.47	1578.77	1231.22	1578.77	776.635
1577.67	2074.6	1577.67	1228.54	1577.67	774.091
1576.58	2065.1	1576.58	1225.69	1576.58	770.402
1575.48	2054.76	1575.48	1221.67	1575.48	766.533
1574.38	2043.15	1574.38	1216.61	1574.38	762.556
1573.29	2031.32	1573.29	1211.07	1573.29	756.912
1572.19	2019.06	1572.19	1206.62	1572.19	752.176
1571.09	2006.62	1571.09	1201.09	1571.09	746.807
1570	1993.48	1570	1195.16	1570	741.466
1568.9	1979.57	1568.9	1188.59	1568.9	736.634
1567.8	1964.24	1567.8	1181.59	1567.8	730.551
1566.71	1949.24	1566.71	1174.27	1566.71	724.282
1565.61	1933	1565.61	1166.32	1565.61	718.958
1564.51	1917.69	1564.51	1158.48	1564.51	712.619
1563.41	1901.62	1563.41	1150.25	1563.41	705.652
1562.31	1882.74	1562.31	1142.21	1562.31	699.461
1561.22	1865.71	1561.22	1134.51	1561.22	693.006
1560.12	1848.53	1560.12	1125.4	1560.12	685.869
1559.02	1831.21	1559.02	1116.32	1559.02	677.77
1557.92	1814.61	1557.92	1107.91	1557.92	670.284
1556.82	1795.53	1556.82	1099.43	1556.82	662.55
1555.72	1778.03	1555.72	1090.77	1555.72	655.469
1554.62	1760.67	1554.62	1081.26	1554.62	648.876
1553.52	1743.7	1553.52	1072.38	1553.52	641.422
1552.42	1725.65	1552.42	1063.2	1552.42	635.121
1551.32	1708.11	1551.32	1053.8	1551.32	628.67
1550.22	1690.77	1550.22	1045.79	1550.22	621.877
1549.12	1674.03	1549.12	1038.72	1549.12	615.063
1548.02	1658.57	1548.02	1030.19	1548.02	608.515
1546.92	1642.83	1546.92	1021.09	1546.92	602.376
1545.82	1626.97	1545.82	1013.47	1545.82	595.145
1544.72	1611.02	1544.72	1005.99	1544.72	588.736
1543.62	1595.76	1543.62	996.801	1543.62	583.198
1542.51	1580.54	1542.51	988.387	1542.51	578.402
1541.41	1565.96	1541.41	980.779	1541.41	571.701
1540.31	1551.93	1540.31	974.207	1540.31	564.998
1539.21	1537.37	1539.21	967.952	1539.21	558.786
1538.11	1523.17	1538.11	961.281	1538.11	552.206
1537	1509.71	1537	955.919	1537	546.495
1535.9	1496.92	1535.9	949.149	1535.9	541.618
1534.8	1485.7	1534.8	942.839	1534.8	535.73
1533.7	1475.98	1533.7	937.092	1533.7	531.474
1532.59	1464.81	1532.59	932.125	1532.59	527.22
1531.49	1455.04	1531.49	927.294	1531.49	523.331
1530.39	1445.98	1530.39	921.504	1530.39	518.249
1529.28	1435.28	1529.28	916.083	1529.28	514.03
1528.18	1425.56	1528.18	911.592	1528.18	509.328
1527.07	1416.25	1527.07	905.835	1527.07	505.191
1525.97	1407.24	1525.97	902.537	1525.97	501.142
1524.87	1399.87	1524.87	899.051	1524.87	498.717
1523.76	1391.24	1523.76	895.207	1523.76	496.095
1522.66	1385.49	1522.66	891.811	1522.66	493.52
1521.55	1379.88	1521.55	889.579	1521.55	490.958
1520.45	1372.96	1520.45	887.032	1520.45	489.019
1519.34	1367.34	1519.34	883.986	1519.34	486.107
1518.23	1362.14	1518.23	881.15	1518.23	483.116
1517.13	1356.7	1517.13	877.917	1517.13	481.161
1516.02	1353.05	1516.02	876.266	1516.02	479.204
1514.92	1348.01	1514.92	873.804	1514.92	477.624
1513.81	1342.69	1513.81	870.44	1513.81	476.276
1512.7	1338.38	1512.7	866.553	1512.7	474.052
1511.6	1334.51	1511.6	862.865	1511.6	471.925
1510.49	1330.71	1510.49	860.68	1510.49	470.36
1509.38	1327.14	1509.38	857.777	1509.38	468.7
1508.28	1323.12	1508.28	855	1508.28	467.275
1507.17	1319.03	1507.17	852.69	1507.17	466.218
1506.06	1316.31	1506.06	850.405	1506.06	464.583
1504.95	1312.98	1504.95	847.934	1504.95	463.459
1503.84	1310.45	1503.84	844.964	1503.84	462.396
1502.74	1308.55	1502.74	844.168	1502.74	460.607
1501.63	1304.12	1501.63	841.674	1501.63	459.035
1500.52	1302.16	1500.52	840.738	1500.52	457.493
1499.41	1300.01	1499.41	838.907	1499.41	457.69
1498.3	1298.37	1498.3	836.469	1498.3	457.649
1497.19	1296.42	1497.19	836.164	1497.19	457.292
1496.08	1295.37	1496.08	834.677	1496.08	456.187
1494.97	1294.72	1494.97	834.052	1494.97	455.138
1493.86	1292.59	1493.86	832.262	1493.86	454.728
1492.75	1291.68	1492.75	831.302	1492.75	454.114
1491.64	1291.9	1491.64	830.194	1491.64	453.575
1490.53	1291.68	1490.53	829.152	1490.53	452.654
1489.42	1291.6	1489.42	828.645	1489.42	452.08
1488.31	1290.27	1488.31	827.399	1488.31	451.384
1487.2	1290.75	1487.2	826.905	1487.2	451.131
1486.09	1291.62	1486.09	826.063	1486.09	450.601
1484.98	1290.64	1484.98	825.053	1484.98	450.588
1483.87	1290.21	1483.87	826.263	1483.87	450.254
1482.76	1291	1482.76	827.186	1482.76	450.167
1481.64	1291.98	1481.64	827.236	1481.64	449.449
1480.53	1291.14	1480.53	827.531	1480.53	449.617
1479.42	1291.68	1479.42	826.648	1479.42	449.527
1478.31	1291.66	1478.31	826.601	1478.31	449.288
1477.2	1291.23	1477.2	827.277	1477.2	448.482
1476.08	1290.7	1476.08	827.695	1476.08	449.074
1474.97	1292.11	1474.97	827.397	1474.97	448.666
1473.86	1292.51	1473.86	827.03	1473.86	448.461
1472.74	1293.38	1472.74	827.617	1472.74	448.563
1471.63	1293.71	1471.63	828.523	1471.63	448.606
1470.52	1293.76	1470.52	829.548	1470.52	448.863
1469.4	1295.33	1469.4	829.072	1469.4	449.722
1468.29	1297.48	1468.29	829.643	1468.29	449.636
1467.17	1297.82	1467.17	829.246	1467.17	451.049
1466.06	1299.52	1466.06	830.723	1466.06	450.151
1464.95	1300.86	1464.95	831.209	1464.95	450.693
1463.83	1304.07	1463.83	832.662	1463.83	451.793
1462.72	1305.77	1462.72	833.33	1462.72	452.461
1461.6	1306.66	1461.6	835.294	1461.6	453.823
1460.49	1307.48	1460.49	835.939	1460.49	454.775
1459.37	1309.98	1459.37	837.378	1459.37	455.681
1458.25	1312.31	1458.25	838.566	1458.25	456.481
1457.14	1313.69	1457.14	840.805	1457.14	457.195
1456.02	1317.69	1456.02	841.657	1456.02	458.859
1454.91	1320.71	1454.91	843.211	1454.91	460.324
1453.79	1323.95	1453.79	844.002	1453.79	461.198
1452.67	1326.76	1452.67	845.177	1452.67	463.312
1451.56	1329.59	1451.56	847.205	1451.56	464.211
1450.44	1333.4	1450.44	848.583	1450.44	466.146
1449.32	1336.68	1449.32	848.593	1449.32	466.72
1448.2	1339.77	1448.2	851.504	1448.2	467.616
1447.09	1343.43	1447.09	854.156	1447.09	468.382
1445.97	1347.2	1445.97	855.25	1445.97	469.477
1444.85	1351.94	1444.85	858.407	1444.85	471.181
1443.73	1355.95	1443.73	861.044	1443.73	472.982
1442.61	1359.14	1442.61	863.549	1442.61	475.509
1441.5	1364.44	1441.5	865.875	1441.5	477.805
1440.38	1370.31	1440.38	867.841	1440.38	480.347
1439.26	1372.87	1439.26	870.462	1439.26	480.755
1438.14	1376.91	1438.14	872.47	1438.14	483.247
1437.02	1381.5	1437.02	874.939	1437.02	484.773
1435.9	1385.97	1435.9	877.735	1435.9	487.187
1434.78	1391.8	1434.78	880.745	1434.78	489.126
1433.66	1396.41	1433.66	883.445	1433.66	491.667
1432.54	1402.98	1432.54	886.691	1432.54	494.3
1431.42	1410.79	1431.42	890.77	1431.42	495.291
1430.3	1416.6	1430.3	895.09	1430.3	496.446
1429.18	1423.09	1429.18	898.837	1429.18	498.235
1428.06	1429.03	1428.06	901.155	1428.06	501.85
1426.94	1436.84	1426.94	904.084	1426.94	505.342
1425.82	1443.23	1425.82	907.427	1425.82	509.768
1424.7	1449.35	1424.7	909.813	1424.7	513.894
1423.57	1457.46	1423.57	913.375	1423.57	517.681
1422.45	1464.66	1422.45	916.99	1422.45	522.492
1421.33	1471.27	1421.33	919.899	1421.33	525.986
1420.21	1478.46	1420.21	923.752	1420.21	529.94
1419.09	1485.96	1419.09	926.74	1419.09	533.298
1417.96	1493.69	1417.96	930.928	1417.96	537.397
1416.84	1502.55	1416.84	934.501	1416.84	541.654
1415.72	1510.88	1415.72	938.425	1415.72	545.718
1414.59	1519.63	1414.59	944.42	1414.59	548.935
1413.47	1529.1	1413.47	948.813	1413.47	554.411
1412.35	1539.02	1412.35	952.864	1412.35	559.102
1411.22	1549.04	1411.22	957.866	1411.22	563.262
1410.1	1557.45	1410.1	962.812	1410.1	567.994
1408.98	1566.74	1408.98	965.412	1408.98	572.66
1407.85	1577.3	1407.85	968.986	1407.85	577.753
1406.73	1587.05	1406.73	972.386	1406.73	582.138
1405.6	1598.2	1405.6	977.052	1405.6	587.734
1404.48	1609.59	1404.48	981.697	1404.48	592.202
1403.35	1619.6	1403.35	985.622	1403.35	598.154
1402.23	1630.83	1402.23	989.058	1402.23	603.518
1401.1	1640.19	1401.1	994.07	1401.1	608.361
1399.98	1651.37	1399.98	998.589	1399.98	615.591
1398.85	1662.3	1398.85	1003.13	1398.85	620.838
1397.73	1672.34	1397.73	1006.81	1397.73	625.279
1396.6	1682.06	1396.6	1011.1	1396.6	630.674
1395.47	1693.79	1395.47	1014.59	1395.47	636.589
1394.35	1704.91	1394.35	1018.19	1394.35	642.74
1393.22	1715.51	1393.22	1022.68	1393.22	648.72
1392.09	1726.17	1392.09	1026.5	1392.09	654.59
1390.97	1734.96	1390.97	1031.09	1390.97	661.106
1389.84	1744.38	1389.84	1034.94	1389.84	667.551
1388.71	1754.88	1388.71	1038.41	1388.71	673.677
1387.58	1765.11	1387.58	1040.31	1387.58	680.557
1386.46	1776.02	1386.46	1044.85	1386.46	686.405
1385.33	1785.77	1385.33	1048.96	1385.33	692.346
1384.2	1797.35	1384.2	1052.73	1384.2	698.875
1383.07	1807.6	1383.07	1055.94	1383.07	704.404
1381.94	1818.67	1381.94	1059.11	1381.94	710.786
1380.81	1828.94	1380.81	1062.74	1380.81	717.439
1379.69	1838.88	1379.69	1067.55	1379.69	723.24
1378.56	1849.23	1378.56	1070.9	1378.56	728.547
1377.43	1858.5	1377.43	1075.91	1377.43	734.786
1376.3	1867.63	1376.3	1079.81	1376.3	740.974
1375.17	1876.18	1375.17	1082.49	1375.17	747.436
1374.04	1884.52	1374.04	1085.79	1374.04	753.393
1372.91	1892.82	1372.91	1089.14	1372.91	759.604
1371.78	1901.36	1371.78	1093.61	1371.78	764.939
1370.65	1910.15	1370.65	1095.97	1370.65	770.665
1369.52	1918.02	1369.52	1098.69	1369.52	775.697
1368.39	1925.15	1368.39	1101.74	1368.39	780.472
1367.25	1933.16	1367.25	1103.8	1367.25	785.733
1366.12	1941.55	1366.12	1106.91	1366.12	790.454
1364.99	1948.66	1364.99	1110.36	1364.99	794.878
1363.86	1956.11	1363.86	1112.65	1363.86	799.386
1362.73	1963.05	1362.73	1116.07	1362.73	802.071
1361.6	1969.59	1361.6	1118.39	1361.6	805.946
1360.46	1975.36	1360.46	1120.89	1360.46	810.325
1359.33	1981.56	1359.33	1123.38	1359.33	813.881
1358.2	1987.73	1358.2	1126.54	1358.2	817.002
1357.07	1994.06	1357.07	1128.47	1357.07	819.877
1355.93	2000.37	1355.93	1131.35	1355.93	823.627
1354.8	2004.2	1354.8	1133.74	1354.8	827.708
1353.67	2008.47	1353.67	1136.12	1353.67	830.496
1352.53	2011.56	1352.53	1136.94	1352.53	834.454
1351.4	2015.8	1351.4	1137.04	1351.4	837.51
1350.27	2017.77	1350.27	1137.82	1350.27	839.542
1349.13	2019.9	1349.13	1139.8	1349.13	840.975
1348	2022.16	1348	1141.14	1348	842.177
1346.86	2024.58	1346.86	1141.9	1346.86	843.657
1345.73	2025.39	1345.73	1142.11	1345.73	844.667
1344.59	2025.94	1344.59	1143.47	1344.59	845.333
1343.46	2027.24	1343.46	1143.5	1343.46	846.808
1342.32	2026.87	1342.32	1144.82	1342.32	846.137
1341.19	2025.28	1341.19	1144.63	1341.19	846.235
1340.05	2024.38	1340.05	1145.27	1340.05	845.596
1338.92	2023.48	1338.92	1145.58	1338.92	843.871
1337.78	2022.17	1337.78	1145.34	1337.78	843.129
1336.64	2020.65	1336.64	1144.92	1336.64	841.587
1335.51	2017.82	1335.51	1145.16	1335.51	840.84
1334.37	2013.65	1334.37	1144.4	1334.37	839.702
1333.23	2010.87	1333.23	1143.13	1333.23	839.196
1332.1	2007.68	1332.1	1142.65	1332.1	837.757
1330.96	2004.18	1330.96	1140.21	1330.96	835.219
1329.82	2000.77	1329.82	1137.36	1329.82	831.764
1328.68	1996.1	1328.68	1136.01	1328.68	828.933
1327.55	1991.41	1327.55	1133.25	1327.55	825.994
1326.41	1986.1	1326.41	1131.73	1326.41	821.923
1325.27	1982.61	1325.27	1130.09	1325.27	819.494
1324.13	1977.19	1324.13	1128.01	1324.13	815.376
1322.99	1972.42	1322.99	1125.45	1322.99	812.885
1321.85	1965.72	1321.85	1124.24	1321.85	808.772
1320.72	1958.5	1320.72	1121.65	1320.72	805.49
1319.58	1950.63	1319.58	1118.18	1319.58	801.231
1318.44	1941.91	1318.44	1114.75	1318.44	796.663
1317.3	1933.32	1317.3	1111.36	1317.3	793.745
1316.16	1925.54	1316.16	1107.29	1316.16	789.994
1315.02	1916.72	1315.02	1103.22	1315.02	785.737
1313.88	1906.88	1313.88	1100.77	1313.88	780.876
1312.74	1896.12	1312.74	1097.68	1312.74	776.193
1311.6	1887.23	1311.6	1093.64	1311.6	770.707
1310.46	1878.28	1310.46	1090.51	1310.46	765.121
1309.32	1867.77	1309.32	1086.44	1309.32	759.561
1308.17	1857.18	1308.17	1081.84	1308.17	753.559
1307.03	1846.54	1307.03	1077.2	1307.03	746.986
1305.89	1836.38	1305.89	1072.12	1305.89	740.134
1304.75	1825.46	1304.75	1068.03	1304.75	734.23
1303.61	1814.5	1303.61	1064.09	1303.61	729.169
1302.47	1803.27	1302.47	1058.79	1302.47	723.235
1301.32	1792.74	1301.32	1054.76	1301.32	716.608
1300.18	1781.92	1300.18	1047.77	1300.18	712
1299.04	1770.96	1299.04	1042.56	1299.04	706.488
1297.9	1758.23	1297.9	1038.8	1297.9	700.346
1296.75	1746.83	1296.75	1032.72	1296.75	694.495
1295.61	1735.45	1295.61	1026.17	1295.61	688.497
1294.47	1723.48	1294.47	1020.83	1294.47	682.419
1293.32	1709.88	1293.32	1014.42	1293.32	675.379
1292.18	1696.98	1292.18	1009.18	1292.18	670.116
1291.03	1683.82	1291.03	1002.63	1291.03	663.141
1289.89	1670.64	1289.89	996.406	1289.89	657.484
1288.75	1657.39	1288.75	990.181	1288.75	651.046
1287.6	1644.45	1287.6	984.032	1287.6	645.137
1286.46	1633.44	1286.46	977.415	1286.46	639.235
1285.31	1619.8	1285.31	971.083	1285.31	631.66
1284.17	1607.47	1284.17	964.919	1284.17	625.445
1283.02	1594.29	1283.02	957.687	1283.02	619.586
1281.88	1582.13	1281.88	951.731	1281.88	614.445
1280.73	1568.15	1280.73	945.402	1280.73	608.266
1279.58	1555.43	1279.58	939.144	1279.58	601.804
1278.44	1542.49	1278.44	932.337	1278.44	596.267
1277.29	1529.14	1277.29	926.143	1277.29	590.778
1276.15	1517.51	1276.15	918.727	1276.15	584.928
1275	1505.52	1275	911.833	1275	579.309
1273.85	1493.23	1273.85	905.626	1273.85	574.273
1272.7	1481.83	1272.7	900.108	1272.7	568.744
1271.56	1469.22	1271.56	893.145	1271.56	563.336
1270.41	1457.58	1270.41	887.115	1270.41	557.356
1269.26	1444.34	1269.26	881.468	1269.26	552.372
1268.11	1431.61	1268.11	874.968	1268.11	547.604
1266.97	1418.29	1266.97	869.465	1266.97	541.745
1265.82	1405.97	1265.82	862.92	1265.82	535.696
1264.67	1394.67	1264.67	855.182	1264.67	530.527
1263.52	1382.66	1263.52	850.002	1263.52	525.397
1262.37	1370.61	1262.37	842.669	1262.37	519.905
1261.22	1359.38	1261.22	835.904	1261.22	514.037
1260.07	1348.29	1260.07	830.712	1260.07	508.459
1258.92	1337.69	1258.92	825.125	1258.92	503.327
1257.77	1325.66	1257.77	818.41	1257.77	497.351
1256.63	1314.81	1256.63	812.56	1256.63	492.253
1255.48	1303.44	1255.48	806.805	1255.48	486.571
1254.32	1292.26	1254.32	800.803	1254.32	480.866
1253.17	1281.01	1253.17	794.664	1253.17	476.357
1252.02	1271.15	1252.02	789.886	1252.02	470.253
1250.87	1260.2	1250.87	785.72	1250.87	465.209
1249.72	1249.74	1249.72	780.188	1249.72	460.44
1248.57	1240.45	1248.57	774.836	1248.57	456.261
1247.42	1230.13	1247.42	768.264	1247.42	452.451
1246.27	1220.52	1246.27	764.142	1246.27	448.382
1245.12	1211.44	1245.12	759.519	1245.12	443.592
1243.96	1200.67	1243.96	754.841	1243.96	439.506
1242.81	1191.04	1242.81	748.119	1242.81	435.678
1241.66	1180.79	1241.66	741.623	1241.66	431.917
1240.51	1169.84	1240.51	736.074	1240.51	426.68
[truncated: 370 more rows]

## Sheet: Figure 3a
0.01333	0.03959
0.03	0.08303
0.04667	0.13008
0.06333	0.17908
0.08	0.23486
0.09667	0.29476
0.11333	0.35749
0.13	0.4238
0.14667	0.49303
0.16333	0.56895
0.18	0.64561
0.19667	0.72522
0.21333	0.80786
0.23	0.89405
0.24667	0.97452
0.26333	1.05842
0.28	1.14719
0.29667	1.23708
0.31333	1.32006
0.33	1.40776
0.34667	1.50372
0.36333	1.59732
0.38	1.69201
0.39667	1.78381
0.41333	1.8801
0.43	1.97688
0.44667	2.06522
0.46333	2.15074
0.48	2.22163
0.49667	0.7468
0.51333	0.17305

## Sheet: Figure 3c
PCNF-70%PVA		PCNF-30%PVA		PCNF-50%PVA
0	0	0	0	0	0
0.00834	0.000179673	0.0125	0.00423	0.00832	0.00106
0.01667	0.000449182	0.02084	0.00733	0.01667	0.00242
0.025	0.000808528	0.02916	0.01042	0.025	0.00402
0.0375	0.00153	0.04166	0.01503	0.0375	0.00674
0.05	0.00234	0.05417	0.02	0.05	0.00955
0.05832	0.00252	0.0625	0.02385	0.05834	0.01152
0.06667	0.00323	0.07082	0.0277	0.06666	0.01348
0.075	0.00395	0.07917	0.03156	0.075	0.01576
0.08332	0.00467	0.09166	0.03766	0.08334	0.01833
0.09584	0.00611	0.10417	0.04376	0.09167	0.02106
0.10834	0.00791	0.1125	0.0479	0.10416	0.02523
0.11666	0.00907	0.12082	0.05231	0.11667	0.02977
0.125	0.01006	0.12916	0.05672	0.125	0.03318
0.13334	0.0115	0.14167	0.0633	0.13332	0.03674
0.14167	0.01321	0.15416	0.07015	0.14167	0.04053
0.15	0.01473	0.1625	0.07485	0.15	0.04462
0.1625	0.01761	0.17084	0.07945	0.1625	0.05068
0.175	0.02048	0.18332	0.0864	0.175	0.05697
0.18332	0.02255	0.19582	0.09373	0.18334	0.06167
0.19167	0.02453	0.20417	0.09852	0.19166	0.06644
0.2	0.02668	0.2125	0.1034	0.2	0.07144
0.20832	0.02911	0.22082	0.10838	0.20834	0.07644
0.22084	0.03252	0.23334	0.11598	0.21667	0.08152
0.23334	0.03665	0.24582	0.12369	0.22916	0.08947
0.24166	0.03926	0.25416	0.12904	0.24167	0.09773
0.25	0.04195	0.2625	0.13449	0.25	0.10356
0.25834	0.04474	0.27084	0.13993	0.25832	0.10962
0.26667	0.04743	0.28332	0.14801	0.26667	0.11553
0.275	0.05049	0.29584	0.15618	0.275	0.12152
0.2875	0.05561	0.30417	0.16181	0.2875	0.13076
0.3	0.06082	0.3125	0.16726	0.3	0.14045
0.30832	0.0645	0.325	0.17534	0.30834	0.14712
0.31667	0.06792	0.3375	0.1836	0.31666	0.15371
0.325	0.07178	0.34582	0.18914	0.325	0.16091
0.33332	0.07573	0.35417	0.1945	0.33334	0.1678
0.34166	0.07951	0.3625	0.19994	0.34167	0.17485
0.35417	0.0857	0.375	0.20821	0.35416	0.18568
0.36666	0.09154	0.3875	0.21628	0.36667	0.19667
0.375	0.09586	0.39584	0.22201	0.375	0.20447
0.38334	0.10008	0.40416	0.22774	0.38332	0.21189
0.39167	0.10394	0.4125	0.23328	0.39167	0.21939
0.4	0.10834	0.425	0.24174	0.4	0.22705
0.4125	0.11445	0.4375	0.25047	0.40832	0.23439
0.425	0.12092	0.44582	0.2561	0.42084	0.24583
0.43332	0.12523	0.45417	0.26155	0.43334	0.2575
0.44167	0.12945	0.46666	0.2701	0.44166	0.26523
0.45	0.13395	0.47917	0.27817	0.45	0.27333
0.45832	0.13826	0.4875	0.28372	0.45834	0.28098
0.46666	0.14248	0.49582	0.28954	0.46667	0.28879
0.47917	0.14922	0.50416	0.29517	0.47916	0.30098
0.49166	0.15623	0.51667	0.30278	0.49167	0.31333
0.5	0.16144	0.52916	0.31086	0.5	0.32159
0.50834	0.16602	0.5375	0.31649	0.50832	0.32985
0.51667	0.17078	0.54584	0.32213	0.51667	0.33795
0.525	0.17563	0.55417	0.32757	0.525	0.34606
0.5375	0.18264	0.56666	0.33584	0.53332	0.35402
0.55	0.18964	0.57917	0.34354	0.54584	0.36621
0.55832	0.19432	0.5875	0.3488	0.55834	0.37848
0.56667	0.19899	0.59582	0.35443	0.56666	0.38652
0.575	0.20348	0.60834	0.36298	0.575	0.3947
0.58332	0.2077	0.62082	0.37124	0.58334	0.40303
0.59166	0.21219	0.62916	0.37678	0.59167	0.41121
0.60417	0.21893	0.6375	0.38233	0.60416	0.42371
0.61666	0.22576	0.64584	0.38758	0.61667	0.43629
0.625	0.23034	0.65832	0.39576	0.625	0.44477
0.63334	0.23519	0.67084	0.40421	0.63332	0.45311
0.64167	0.24004	0.67917	0.40975	0.64167	0.46136
0.65	0.2448	0.6875	0.4152	0.65	0.46977
0.65832	0.24939	0.69582	0.42045	0.65832	0.4778
0.67084	0.25657	0.70834	0.42834	0.67084	0.49
0.68332	0.26358	0.72082	0.43633	0.68334	0.50235
0.69167	0.26834	0.72917	0.44187	0.69166	0.51076
0.7	0.27319	0.7375	0.44731	0.7	0.51909
0.70832	0.27786	0.75	0.45511	0.70834	0.52705
0.71666	0.28263	0.7625	0.46253	0.71667	0.53492
0.72917	0.28918	0.77084	0.4676	0.725	0.54295
0.74166	0.29583	0.77916	0.47258	0.7375	0.55477
0.75	0.30023	0.7875	0.47765	0.75	0.56705
0.75834	0.30464	0.8	0.48535	0.75832	0.57515
0.76667	0.30895	0.8125	0.49267	0.76667	0.58318
0.775	0.31326	0.82082	0.49756	0.775	0.59091
0.78332	0.31748	0.82917	0.50254	0.78332	0.59871
0.79584	0.32386	0.8375	0.5077	0.79584	0.61083
0.80832	0.3306	0.85	0.51512	0.80834	0.62303
0.81667	0.33518	0.8625	0.52282	0.81666	0.63121
0.825	0.33967	0.87082	0.52799	0.825	0.63909
0.83332	0.34425	0.87916	0.53278	0.83334	0.64689
0.84166	0.34866	0.8875	0.53766	0.84167	0.6547
0.85417	0.35566	0.9	0.54508	0.85	0.66242
0.86666	0.36249	0.9125	0.5525	0.8625	0.67371
0.875	0.36707	0.92084	0.55719	0.875	0.68508
0.88334	0.37147	0.92917	0.56198	0.88332	0.6925
0.89167	0.3757	0.94166	0.56921	0.89167	0.7
0.9	0.37974	0.95417	0.57607	0.9	0.70765
0.90832	0.38378	0.9625	0.58095	0.90832	0.71492
0.92084	0.39016	0.97082	0.58574	0.91666	0.72242
0.93332	0.39627	0.97917	0.59035	0.92917	0.73333
0.94167	0.4004	0.99167	0.59739	0.94166	0.74432
0.95	0.40471	1.00416	0.60453	0.95	0.75189
0.95832	0.40885	1.0125	0.60922	0.95834	0.75924
0.96666	0.41307	1.02084	0.61392	0.96667	0.76674
0.975	0.4172	1.02916	0.61852	0.975	0.77402
0.9875	0.42349	1.04166	0.62528	0.9875	0.7847
1	0.42942	1.05417	0.63214	1	0.79561
1.00834	0.43355	1.0625	0.63665	1.00832	0.80295
1.01667	0.43786	1.07082	0.64134	1.01667	0.81008
1.025	0.44191	1.08334	0.6481	1.025	0.81735
1.03332	0.44595	1.09582	0.65477	1.03332	0.82439
1.04584	0.45188	1.10417	0.65909	1.04166	0.83144
1.05832	0.45772	1.1125	0.66379	1.05417	0.84159
1.06667	0.46158	1.12082	0.66839	1.06666	0.8522
1.075	0.46553	1.13334	0.67496	1.075	0.85917
1.08332	0.46966	1.14584	0.68154	1.08334	0.86598
1.09166	0.47362	1.15416	0.68576	1.09167	0.8728
1.1	0.4773	1.1625	0.69008	1.1	0.87962
1.1125	0.48278	1.17084	0.6945	1.1125	0.88962
1.125	0.48844	1.18332	0.70088	1.125	0.89977
1.13334	0.4923	1.19582	0.70718	1.13332	0.90652
1.14167	0.49626	1.20417	0.71168	1.14167	0.91318
1.15	0.5003	1.2125	0.71628	1.15	0.9197
1.15832	0.50407	1.225	0.72276	1.15832	0.92629
1.17084	0.50946	1.2375	0.72934	1.16666	0.93295
1.18332	0.51521	1.24582	0.73347	1.17917	0.94273
1.19167	0.51899	1.25416	0.7376	1.19166	0.95265
1.2	0.52285	1.2625	0.74183	1.2	0.95924
1.20832	0.52653	1.275	0.7484	1.20834	0.96553
1.21666	0.53012	1.2875	0.75479	1.21667	0.97212
1.225	0.53381	1.29584	0.75864	1.225	0.97856
1.2375	0.53929	1.30417	0.76277	1.23332	0.98508
1.25	0.54486	1.3125	0.76681	1.24584	0.99447
1.25834	0.54845	1.325	0.77282	1.25832	1.00371
1.26667	0.55196	1.3375	0.77893	1.26667	1.00992
1.275	0.55555	1.34582	0.78296	1.275	1.01614
1.28332	0.55923	1.35417	0.7871	1.28332	1.02242
1.29167	0.56256	1.36667	0.79273	1.29166	1.02879
1.30416	0.56768	1.37916	0.79855	1.30417	1.03803
1.31667	0.5728	1.3875	0.80259	1.31666	1.0472
1.325	0.57648	1.39584	0.80672	1.325	1.05318
1.33332	0.58007	1.40416	0.81067	1.33334	1.05947
1.34166	0.58367	1.41666	0.81649	1.34167	1.06561
1.35	0.58717	1.42917	0.82241	1.35	1.07144
1.3625	0.59229	1.4375	0.82607	1.35832	1.07735
1.375	0.5975	1.44582	0.82955	1.37084	1.08591
1.38334	0.60101	1.45417	0.83311	1.38332	1.09439
1.39167	0.6046	1.46666	0.83894	1.39167	1.10023
1.4	0.60801	1.47917	0.84438	1.4	1.10598
1.40832	0.61116	1.4875	0.84814	1.40832	1.11174
1.41667	0.6143	1.49582	0.85208	1.41666	1.1175
1.42916	0.61915	1.50834	0.85781	1.42917	1.12591
1.44167	0.62382	1.52084	0.86354	1.44166	1.1347
1.45	0.62706	1.52916	0.86739	1.45	1.14061
1.45832	0.63038	1.5375	0.87134	1.45834	1.14636
1.46666	0.63371	1.54584	0.87519	1.46667	1.15212
1.475	0.63649	1.55832	0.88092	1.475	1.15758
1.4875	0.64134	1.57082	0.88646	1.48332	1.16348
1.5	0.64646	1.57917	0.88993	1.49584	1.17174
1.50834	0.64961	1.5875	0.89331	1.50832	1.18023
1.51667	0.65293	1.59582	0.89679	1.51667	1.18583
1.525	0.65626	1.60834	0.90214	1.525	1.19106
1.53332	0.65949	1.62082	0.90759	1.53332	1.19652
1.54167	0.66281	1.62916	0.91106	1.54166	1.20205
1.55416	0.66731	1.6375	0.91444	1.55	1.20735
1.56667	0.67207	1.65	0.9198	1.5625	1.21568
1.575	0.67503	1.6625	0.92496	1.575	1.22394
1.58332	0.67791	1.67084	0.92881	1.58334	1.22932
1.59166	0.68087	1.67917	0.93238	1.59167	1.23447
1.6	0.68392	1.6875	0.93604	1.6	1.23955
1.60834	0.68689	1.7	0.9414	1.60832	1.24515
1.62082	0.6912	1.7125	0.94666	1.62084	1.25303
1.63334	0.69542	1.72082	0.95013	1.63332	1.26091
1.64167	0.6983	1.72917	0.95351	1.64167	1.26591
1.65	0.70108	1.7375	0.95718	1.65	1.27061
1.65832	0.70423	1.75	0.96253	1.65832	1.27545
1.66667	0.70719	1.7625	0.96732	1.66666	1.28061
1.67916	0.71159	1.77084	0.97051	1.675	1.28545
1.69167	0.71573	1.77916	0.97389	1.6875	1.29295
1.7	0.71851	1.79166	0.97887	1.7	1.30008
1.70832	0.72139	1.80417	0.98375	1.70834	1.30515
1.71666	0.72444	1.8125	0.98695	1.71667	1.31
1.725	0.72768	1.82082	0.99023	1.725	1.31508
1.73334	0.73064	1.82917	0.99324	1.73332	1.32023
1.74582	0.73477	1.84166	0.99822	1.74167	1.3253
1.75834	0.73881	1.85417	1.00329	1.75416	1.3328
1.76667	0.7416	1.8625	1.00648	1.76667	1.34045
1.775	0.74438	1.87082	1.00967	1.775	1.34568
1.78332	0.74735	1.87916	1.01287	1.78332	1.35083
1.79167	0.75013	1.89167	1.01766	1.79166	1.35538
1.80416	0.75418	1.90416	1.02263	1.8	1.3603
1.81667	0.75786	1.9125	1.02611	1.8125	1.36735
1.825	0.76056	1.92084	1.02958	1.825	1.37447
1.83332	0.76325	1.93332	1.03456	1.83334	1.37939
1.84166	0.76577	1.94582	1.03926	1.84167	1.38409
1.85	0.76828	1.95417	1.04236	1.85	1.38879
1.85834	0.77098	1.9625	1.04545	1.85832	1.39318
1.87082	0.77457	1.97082	1.04865	1.86667	1.3975
1.88334	0.77852	1.98334	1.05334	1.87916	1.40462
1.89167	0.78131	1.99582	1.05776	1.89167	1.41167
1.9	0.78409	2.00416	1.06039	1.9	1.41636
1.90832	0.7867	2.0125	1.06339	1.90832	1.42083
1.91667	0.7893	2.02084	1.06668	1.91666	1.42523
1.925	0.79209	2.03332	1.07137	1.925	1.42985
1.9375	0.79613	2.04584	1.07579	1.9375	1.43652
1.95	0.80035	2.05417	1.0787	1.95	1.44356
1.95832	0.80296	2.0625	1.08161	1.95834	1.44818
1.96666	0.80547	2.07082	1.08471	1.96667	1.45258
1.975	0.80799	2.08334	1.08931	1.975	1.45689
1.98334	0.8105	2.09582	1.09382	1.98332	1.46129
1.99582	0.81446	2.10417	1.09654	1.99167	1.46561
2.00834	0.81832	2.1125	1.09936	2.00416	1.47197
2.01667	0.82084	2.125	1.10415	2.01667	1.47826
2.025	0.82335	2.1375	1.10903	2.025	1.4828
2.03332	0.82551	2.14584	1.11204	2.03332	1.48697
2.04167	0.82802	2.15416	1.11476	2.04166	1.49114
2.05	0.83063	2.1625	1.11758	2.05	1.49545
2.0625	0.83431	2.175	1.12199	2.05834	1.49955
2.075	0.83799	2.1875	1.12622	2.07082	1.50583
2.08332	0.84033	2.19582	1.12913	2.08334	1.51242
2.09166	0.84303	2.20417	1.13214	2.09167	1.51689
2.1	0.84563	2.2125	1.13486	2.1	1.52121
2.10834	0.84806	2.225	1.13918	2.10832	1.52538
2.12082	0.85219	2.2375	1.14341	2.11667	1.52955
2.13334	0.85578	2.24582	1.14641	2.12916	1.53591
2.14167	0.85839	2.25416	1.14923	2.14167	1.54242
2.15	0.8609	2.26667	1.15346	2.15	1.54667
2.15832	0.86324	2.27916	1.15778	2.15832	1.55083
2.16667	0.86584	2.2875	1.1605	2.16666	1.55485
2.175	0.868	2.29584	1.16322	2.175	1.55886
2.1875	0.87132	2.30417	1.16595	2.18334	1.56265
2.2	0.87465	2.31666	1.16998	2.19582	1.56879
2.20832	0.87689	2.32917	1.17402	2.20834	1.57477
2.21666	0.87896	2.3375	1.17675	2.21667	1.57864
2.225	0.88103	2.34582	1.17947	2.225	1.58258
2.23334	0.883	2.35417	1.18248	2.23332	1.58659
2.24166	0.88525	2.36667	1.18689	2.24167	1.59061
2.25416	0.88812	2.37916	1.19083	2.25416	1.59636
2.26667	0.89154	2.3875	1.19337	2.26667	1.6022
2.275	0.8936	2.39584	1.19609	2.275	1.60629
2.28332	0.89585	2.40832	1.20023	2.28332	1.61015
2.29167	0.89792	2.42084	1.20426	2.29166	1.61417
2.3	0.90034	2.42917	1.20718	2.3	1.61803
2.3125	0.90375	2.4375	1.20971	2.30834	1.62182
2.325	0.90744	2.44582	1.21215	2.32082	1.62765
2.33332	0.90968	2.45834	1.2161	2.33334	1.63333
2.34166	0.91238	2.47082	1.22042	2.34167	1.63758
2.35	0.91436	2.47917	1.22323	2.35	1.64144
2.35834	0.9166	2.4875	1.22586	2.35832	1.64485
2.36666	0.91903	2.49582	1.22849	2.36667	1.64856
2.37916	0.92208	2.50834	1.23234	2.375	1.6522
2.39167	0.92541	2.52084	1.2361	2.3875	1.6578
2.4	0.92702	2.52916	1.23873	2.4	1.66348
2.40832	0.92873	2.5375	1.24127	2.40832	1.66727
2.41667	0.93071	2.55	1.24474	2.41666	1.67098
2.425	0.93268	2.5625	1.24831	2.425	1.67439
2.4375	0.9361	2.57082	1.25056	2.43334	1.67826
2.45	0.93906	2.57917	1.25291	2.44582	1.68386
2.45832	0.94113	2.5875	1.25545	2.45834	1.68924
2.46666	0.94328	2.6	1.25911	2.46667	1.69303
2.475	0.94535	2.6125	1.26277	2.475	1.69674
2.48334	0.94777	2.62082	1.2654	2.48332	1.7003
2.49166	0.95002	2.62916	1.26803	2.49167	1.70402
2.50416	0.95298	2.6375	1.27066	2.5	1.7078
2.51667	0.95568	2.65	1.27442	2.5125	1.71288
2.525	0.95775	2.6625	1.27827	2.525	1.71811
2.53332	0.9599	2.67084	1.28062	2.53332	1.72182
2.54167	0.96197	2.67917	1.28306	2.54166	1.72538
2.55	0.96386	2.69166	1.28672	2.55	1.72894
2.55832	0.96619	2.70417	1.2901	2.55834	1.73227
2.57084	0.96916	2.7125	1.29236	2.56666	1.73598
2.58332	0.97212	2.72082	1.2948	2.57916	1.74091
2.59166	0.97419	2.72917	1.29733	2.59167	1.74621
2.6	0.97616	2.74167	1.3009	2.6	1.7497
2.60834	0.97823	2.75416	1.30447	2.60832	1.75333
2.61666	0.97985	2.7625	1.30682	2.61667	1.75689
2.62916	0.98281	2.77084	1.30917	2.625	1.7603
2.64167	0.98542	2.77916	1.31151	2.6375	1.76538
2.65	0.98712	2.79166	1.31536	2.65	1.77008
2.65832	0.98892	2.80417	1.31903	2.65832	1.77341
2.66667	0.99072	2.8125	1.32128	2.66666	1.77659
2.675	0.99251	2.82082	1.32372	2.675	1.78
2.68332	0.99449	2.83334	1.32739	2.68334	1.78326
2.69584	0.99736	2.84582	1.33105	2.69166	1.78636
2.70832	1.00033	2.85417	1.33321	2.70416	1.79106
2.71666	1.00213	2.8625	1.33546	2.71667	1.79621
2.725	1.00401	2.87082	1.33762	2.725	1.79947
2.73334	1.00599	2.88334	1.3411	2.73332	1.80288
2.74166	1.00814	2.89584	1.34485	2.74167	1.80644
2.75416	1.01129	2.90416	1.3472	2.75	1.80977
2.76667	1.01434	2.9125	1.34964	2.7625	1.81477
2.775	1.01623	2.92084	1.35199	2.775	1.81977
2.78332	1.01812	2.93332	1.35537	2.78332	1.82311
2.79167	1.01982	2.94582	1.35875	2.79166	1.82636
2.8	1.02171	2.95417	1.3611	2.8	1.82932
2.80832	1.02369	2.9625	1.36335	2.80834	1.8325
2.82084	1.02647	2.975	1.36664	2.81666	1.83591
2.83332	1.02899	2.9875	1.36983	2.82916	1.84061
2.84166	1.03078	2.99582	1.3719	2.84167	1.8453
2.85	1.0324	3.00416	1.37397	2.85	1.84833
2.85834	1.0342	3.0125	1.37622	2.85832	1.85167
2.86666	1.03626	3.025	1.37979	2.86667	1.8547
2.875	1.03806	3.0375	1.38289	2.875	1.85788
2.8875	1.04085	3.04584	1.38495	2.88332	1.86129
2.9	1.04354	3.05417	1.38702	2.89584	1.86606
2.90832	1.04516	3.0625	1.38899	2.90832	1.87076
2.91667	1.04695	3.075	1.39209	2.91666	1.87356
2.925	1.04848	3.0875	1.3951	2.925	1.87659
2.93332	1.05019	3.09582	1.39735	2.93334	1.88008
2.94584	1.05261	3.10417	1.39951	2.94166	1.88311
2.95832	1.05513	3.11667	1.4028	2.95416	1.88818
2.96666	1.05684	3.12916	1.40599	2.96667	1.89273
2.975	1.05836	3.1375	1.40815	2.975	1.89561
2.98334	1.06007	3.14584	1.41031	2.98332	1.89886
2.99166	1.06187	3.15416	1.41247	2.99167	1.90182
3	1.06348	3.16666	1.41585	3	1.90492
3.0125	1.06654	3.17917	1.41886	3.00832	1.90818
3.025	1.06914	3.1875	1.42083	3.02084	1.91235
3.03332	1.07076	3.19582	1.4228	3.03332	1.91644
3.04167	1.07265	3.20417	1.42487	3.04166	1.91917
3.05	1.07444	3.21666	1.42806	3.05	1.92189
3.05832	1.07633	3.22917	1.43154	3.05834	1.92477
3.07084	1.07903	3.2375	1.43379	3.06666	1.9272
3.08332	1.08163	3.24582	1.43586	3.07916	1.93159
3.09166	1.08325	3.25416	1.43783	3.09167	1.93598
3.1	1.08469	3.26667	1.4413	3.1	1.93902
3.10834	1.08648	3.27916	1.4445	3.10832	1.94197
3.11666	1.0881	3.2875	1.44666	3.11667	1.945
3.125	1.08945	3.29584	1.44891	3.125	1.94788
3.1375	1.09187	3.30832	1.45201	3.13332	1.95098
3.15	1.09403	3.32082	1.45464	3.14584	1.95568
3.15832	1.09574	3.32917	1.4568	3.15832	1.96038
3.16667	1.09744	3.3375	1.45887	3.16666	1.96311
3.175	1.09888	3.34582	1.46065	3.175	1.96591
3.18332	1.10095	3.35834	1.46356	3.18334	1.96864
3.19167	1.10256	3.37082	1.46685	3.19166	1.97136
3.20417	1.10508	3.37916	1.46901	3.2	1.97432
3.21666	1.1075	3.3875	1.47098	3.2125	1.97833
3.225	1.10921	3.39584	1.47286	3.225	1.9825
3.23334	1.11083	3.40832	1.47577	3.23332	1.98523
3.24166	1.11227	3.42084	1.47887	3.24167	1.98795
3.25	1.1137	3.42917	1.48112	3.25	1.99076
3.2625	1.11604	3.4375	1.48319	3.25832	1.99356
3.275	1.1181	3.45	1.48573	3.27084	1.9978
3.28332	1.11972	3.4625	1.48826	3.28332	2.00159
3.29167	1.12125	3.47082	1.49023	3.29166	2.00439
3.3	1.12278	3.47917	1.49211	3.3	2.00705
3.30832	1.12439	3.4875	1.49399	3.30834	2.00962
3.31667	1.12619	3.5	1.49671	3.31666	2.01242
3.32917	1.12862	3.5125	1.49925	3.325	2.015
3.34166	1.13077	3.52084	1.50094	3.3375	2.01902
3.35	1.13239	3.52916	1.50272	3.35	2.0228
3.35834	1.13383	3.5375	1.5047	3.35832	2.02553
3.36666	1.13508	3.55	1.50751	3.36667	2.02826
3.375	1.13715	3.5625	1.51052	3.375	2.03091
3.3875	1.13931	3.57082	1.51258	3.38332	2.03348
3.4	1.14119	3.57917	1.51456	3.39167	2.03636
3.40832	1.14272	3.59166	1.51728	3.40417	2.04038
3.41667	1.14407	3.60417	1.5201	3.41666	2.04432
3.425	1.14568	3.6125	1.52216	3.425	2.04689
3.43332	1.14694	3.62082	1.52404	3.43334	2.04955
3.44167	1.14838	3.62916	1.52592	3.44166	2.05242
3.45417	1.15063	3.64167	1.52864	3.45	2.05492
3.46666	1.15269	3.65416	1.53118	3.4625	2.05871
3.475	1.15404	3.6625	1.53306	3.475	2.06235
3.48334	1.15548	3.67084	1.53484	3.48332	2.0647
3.49166	1.15673	3.67917	1.53681	3.49167	2.0672
3.5	1.15799	3.69166	1.53963	3.5	2.0697
3.50834	1.15934	3.70417	1.54254	3.50832	2.07235
3.52082	1.16159	3.7125	1.54433	3.51667	2.07492
3.53332	1.16356	3.72082	1.54621	3.52917	2.07879
3.54167	1.16482	3.73334	1.54893	3.54166	2.0828
3.55	1.16626	3.74582	1.55175	3.55	2.08553
3.55832	1.16769	3.75416	1.55344	3.55834	2.08803
3.56667	1.16922	3.7625	1.55522	3.56666	2.09068
3.57917	1.17174	3.77084	1.5571	3.575	2.09318
3.59166	1.17398	3.78332	1.55964	3.5875	2.09705
3.6	1.17551	3.79584	1.56227	3.6	2.10076
3.60834	1.17686	3.80417	1.56386	3.60832	2.1028
3.61666	1.17812	3.8125	1.56574	3.61667	2.1053
3.625	1.17964	3.82082	1.56762	3.625	2.10765
3.63334	1.18099	3.83334	1.57034	3.63332	2.10985
3.64582	1.18333	3.84582	1.57325	3.64167	2.11235
3.65832	1.1853	3.85417	1.57494	3.65417	2.11583
3.66667	1.18683	3.8625	1.57654	3.66666	2.11932
3.675	1.18845	3.875	1.57917	3.675	2.12136
3.68332	1.18979	3.8875	1.58171	3.68334	2.12394
3.69167	1.19141	3.89584	1.58321	3.69166	2.12652
3.70417	1.19393	3.90416	1.5848	3.7	2.12902
3.71666	1.19626	3.9125	1.5865	3.70834	2.13152
3.725	1.1977	3.925	1.58894	3.72082	2.13508
3.73334	1.19896	3.9375	1.59147	3.73332	2.13886
3.74166	1.20048	3.94582	1.59307	3.74167	2.14121
3.75	1.20183	3.95417	1.59476	3.75	2.14356
3.75834	1.20327	3.9625	1.59636	3.75832	2.14606
3.77082	1.20525	3.975	1.5988	3.76667	2.14848
3.78332	1.20695	3.9875	1.60133	3.77917	2.15205
3.79167	1.20803	3.99582	1.60284	3.79166	2.15545
3.8	1.2092	4.00416	1.60434	3.8	2.15773
3.80832	1.21046	4.01667	1.60678	3.80834	2.16008
3.81667	1.21207	4.02916	1.6095	3.81666	2.16235
3.825	1.21315	4.0375	1.61138	3.825	2.16485
3.8375	1.21486	4.04584	1.61335	3.83334	2.1672
3.85	1.21692	4.05417	1.61533	3.84582	2.17068
3.85834	1.21827	4.06666	1.61814	3.85832	2.17424
3.86666	1.21962	4.07917	1.62077	3.86667	2.17667
3.875	1.2207	4.0875	1.62256	3.875	2.17894
3.88334	1.22178	4.09582	1.62434	3.88332	2.18129
3.89582	1.22366	4.10417	1.62594	3.89167	2.18348
3.90832	1.22582	4.11667	1.62819	3.90417	2.18689
3.91667	1.22744	4.12916	1.63035	3.91666	2.19015
3.925	1.22851	4.1375	1.63195	3.925	2.19242
3.93332	1.2295	4.14584	1.63345	3.93334	2.19455
3.94167	1.23085	4.15832	1.63589	3.94166	2.19667
3.95	1.23211	4.17084	1.63834	3.95	2.19871
3.9625	1.23453	4.17917	1.64003	3.95834	2.20106
3.975	1.23687	4.1875	1.6419	3.97082	2.20432
3.98334	1.23849	4.19582	1.6435	3.98332	2.20765
3.99166	1.23947	4.20834	1.64632	3.99167	2.20962
4	1.24073	4.22082	1.64885	4	2.21189
4.00834	1.24199	4.22917	1.65045	4.00832	2.21402
4.02082	1.24379	4.2375	1.65224	4.01667	2.21621
4.03332	1.24567	4.24582	1.65393	4.025	2.21833
4.04167	1.24657	4.25834	1.65627	4.0375	2.22167
4.05	1.24756	4.27084	1.65796	4.05	2.22508
4.05832	1.24864	4.27916	1.65937	4.05834	2.2275
4.06667	1.24962	4.2875	1.66069	4.06666	2.22947
4.075	1.25106	4.3	1.66285	4.075	2.23159
4.0875	1.25286	4.3125	1.6652	4.08334	2.23379
4.1	1.25493	4.32082	1.6666	4.09582	2.23697
4.10834	1.25627	4.32917	1.66811	4.10832	2.24015
4.11666	1.25762	4.3375	1.66952	4.11667	2.24242
4.125	1.25906	4.35	1.67196	4.125	2.24439
4.13334	1.26041	4.3625	1.6744	4.13332	2.24629
4.14167	1.26139	4.37082	1.676	4.14167	2.24818
4.15416	1.26319	4.37916	1.6775	4.15	2.25038
4.16667	1.26463	4.3875	1.67928	4.1625	2.25379
4.175	1.26598	4.4	1.68144	4.175	2.25712
4.18332	1.26687	4.4125	1.68351	4.18334	2.25917
4.19167	1.26831	4.42084	1.68501	4.19166	2.26121
4.2	1.26975	4.42917	1.6867	4.2	2.26326
4.2125	1.27172	4.4375	1.68839	4.20834	2.26545
4.225	1.27334	4.45	1.69083	4.21667	2.26773
4.23334	1.27424	4.4625	1.69309	4.22916	2.27083
4.24166	1.27568	4.47082	1.69431	4.24167	2.27371
4.25	1.27694	4.47917	1.69581	4.25	2.27583
4.25834	1.2781	4.49167	1.69825	4.25832	2.27765
4.26667	1.27963	4.50416	1.70069	4.26667	2.27977
4.27916	1.28134	4.5125	1.7022	4.275	2.28174
4.29167	1.28286	4.52084	1.70398	4.2875	2.28447
4.3	1.28412	4.52916	1.70558	4.3	2.28727
4.30832	1.28547	4.54166	1.70755	4.30834	2.28924
4.31667	1.28691	4.55417	1.70962	4.31666	2.29152
4.325	1.28799	4.5625	1.71093	4.325	2.29379
4.3375	1.28978	4.57082	1.71234	4.33334	2.29576
4.35	1.29149	4.57917	1.71384	4.34167	2.29788
4.35834	1.2923	4.59166	1.716	4.35416	2.30083
4.36666	1.29364	4.60417	1.7176	4.36667	2.30424
4.375	1.29481	4.6125	1.71882	4.375	2.30644
4.38334	1.2958	4.62082	1.72042	4.38332	2.30871
4.39167	1.29688	4.63334	1.72295	4.39167	2.31076
4.40416	1.29868	4.64584	1.7253	4.4	2.31258
4.41667	1.30047	4.65416	1.7268	4.4125	2.3153
4.425	1.30173	4.6625	1.72812	4.425	2.31811
4.43332	1.30272	4.67084	1.72934	4.43334	2.32015
4.44167	1.30398	4.68332	1.73169	4.44166	2.32205
4.45	1.30487	4.69582	1.73385	4.45	2.32394
4.45832	1.30613	4.70417	1.73497	4.45834	2.32583
4.47084	1.30775	4.7125	1.73629	4.46667	2.32765
4.48334	1.30919	4.72082	1.7377	4.47916	2.33038
4.49166	1.31	4.73334	1.73995	4.49167	2.33333
4.5	1.31107	4.74582	1.74211	4.5	2.33508
4.50834	1.31215	4.75416	1.74361	4.50832	2.3372
4.51667	1.31314	4.7625	1.74502	4.51667	2.33902
4.52916	1.31485	4.775	1.74737	4.525	2.34106
4.54167	1.31619	4.7875	1.74991	4.53332	2.34288
4.55	1.31709	4.79584	1.75141	4.54584	2.34568
4.55832	1.31835	4.80417	1.75272	4.55834	2.34879
4.56667	1.3197	4.8125	1.75394	4.56666	2.35083
4.575	1.32131	4.825	1.75582	4.575	2.35273
4.58332	1.32248	4.8375	1.75789	4.58334	2.35477
4.59584	1.32401	4.84582	1.75911	4.59167	2.35652
4.60834	1.32554	4.85417	1.76024	4.60416	2.35939
4.61666	1.32626	4.8625	1.76155	4.61667	2.36205
4.625	1.32742	4.875	1.76352	4.625	2.36379
4.63334	1.32859	4.8875	1.7654	4.63332	2.36576
4.64167	1.3294	4.89584	1.76653	4.64167	2.3675
4.65416	1.33075	4.90416	1.76784	4.65	2.36917
4.66667	1.33192	4.91666	1.7701	4.65832	2.37098
4.675	1.33299	4.92917	1.77198	4.67084	2.37371
4.68332	1.33416	4.9375	1.77329	4.68334	2.37629
4.69167	1.33515	4.94582	1.77461	4.69166	2.37795
4.7	1.33686	4.95417	1.77583	4.7	2.37985
4.70832	1.3382	4.96666	1.77799	4.70834	2.38174
4.72084	1.33982	4.97917	1.78024	4.71667	2.38356
4.73334	1.34126	4.9875	1.78184	4.72916	2.38629
4.74166	1.34216	4.99582	1.78296	4.74167	2.38917
4.75	1.3435	5.00416	1.78418	4.75	2.39114
4.75834	1.34449	5.01667	1.78634	4.75832	2.39318
4.76667	1.34566	5.02916	1.78813	4.76667	2.395
4.775	1.34683	5.0375	1.78935	4.775	2.39674
4.7875	1.348	5.04584	1.79066	4.78332	2.39856
4.8	1.34943	5.05832	1.79264	4.79584	2.40121
4.80832	1.35042	5.07082	1.79442	4.80834	2.40394
4.81667	1.35195	5.07917	1.79564	4.81666	2.40576
4.825	1.35294	5.0875	1.79677	4.825	2.40735
4.83332	1.35393	5.09582	1.79799	4.83334	2.40894
4.84584	1.35545	5.10834	1.79987	4.84167	2.41053
4.85834	1.35671	5.12082	1.80203	4.85	2.41227
4.86666	1.3577	5.12916	1.80325	4.8625	2.41508
4.875	1.35869	5.1375	1.80447	4.875	2.41758
4.88334	1.35949	5.14584	1.80588	4.88332	2.41932
4.89167	1.36048	5.15832	1.80795	4.89167	2.42068
4.9	1.36138	5.17084	1.81011	4.9	2.42235
4.9125	1.363	5.17917	1.81151	4.90832	2.42439
4.925	1.36426	5.1875	1.81283	4.92084	2.42705
4.93332	1.36515	5.2	1.81499	4.93334	2.43
4.94167	1.36641	5.2125	1.81677	4.94166	2.43182
4.95	1.36731	5.22082	1.81818	4.95	2.43356
4.95832	1.36839	5.22917	1.8195	4.95834	2.43538
4.97084	1.37037	5.2375	1.82091	4.96667	2.43697
4.98334	1.37189	5.25	1.82307	4.975	2.43879
4.99166	1.37297	5.2625	1.82494	4.9875	2.44129
5	1.37369	5.27084	1.82645	5	2.44386
5.00834	1.37486	5.27916	1.82767	5.00832	2.44561
5.01667	1.37558	5.2875	1.82879	5.01667	2.44705
5.025	1.37647	5.3	1.83067	5.025	2.44864
5.0375	1.378	5.3125	1.83236	5.03332	2.4503
5.05	1.37917	5.32082	1.83349	5.04166	2.45182
5.05832	1.37989	5.32917	1.83443	5.05417	2.45462
5.06667	1.38079	5.34166	1.8364	5.06666	2.45727
5.075	1.3815	5.35417	1.83809	5.075	2.45894
5.08332	1.3824	5.3625	1.83922	5.08334	2.46038
5.09166	1.38339	5.37082	1.84035	5.09167	2.46174
5.10417	1.38465	5.37916	1.84166	5.1	2.46356
5.11666	1.386	5.39167	1.84363	5.1125	2.46598
5.125	1.3869	5.40416	1.84551	5.125	2.46871
5.13334	1.38788	5.4125	1.84692	5.13332	2.47023
5.14167	1.38932	5.42084	1.84805	5.14167	2.47189
5.15	1.39031	5.42917	1.84917	5.15	2.47333
5.1625	1.39202	5.44166	1.85115	5.15832	2.47485
5.175	1.39363	5.45417	1.85312	5.16666	2.47659
5.18332	1.3948	5.4625	1.85434	5.17917	2.47902
5.19167	1.39597	5.47082	1.85575	5.19166	2.48136
5.2	1.39687	5.48334	1.85781	5.2	2.48295
5.20832	1.39777	5.49582	1.85932	5.20834	2.48447
5.21666	1.39866	5.50416	1.86044	5.21667	2.48576
5.22917	1.39965	5.5125	1.86176	5.225	2.48727
5.24166	1.401	5.52084	1.86298	5.2375	2.48955
5.25	1.40199	5.53332	1.86467	5.25	2.49182
5.25834	1.40298	5.54584	1.86627	5.25832	2.49326
5.26667	1.40405	5.55417	1.86711	5.26667	2.49485
5.275	1.40486	5.5625	1.86786	5.275	2.49652
5.2875	1.40648	5.57082	1.8688	5.28332	2.49811
5.3	1.4081	5.58334	1.87077	5.29166	2.49947
5.30832	1.40926	5.59582	1.87265	5.30417	2.50242
5.31667	1.41034	5.60417	1.87397	5.31666	2.505
5.325	1.41115	5.6125	1.87509	5.325	2.50667
5.33332	1.41187	5.62082	1.87622	5.33334	2.50833
5.34166	1.41277	5.63334	1.87801	5.34167	2.51008
5.35417	1.41438	5.64584	1.87979	5.35	2.51159
5.36666	1.41555	5.65416	1.88092	5.35832	2.51318
5.375	1.41636	5.6625	1.88214	5.37084	2.51538
5.38334	1.4169	5.675	1.88364	5.38332	2.51758
5.39167	1.41762	5.6875	1.88542	5.39167	2.51902
5.4	1.41843	5.69582	1.88665	5.4	2.52061
5.40832	1.41942	5.70417	1.88777	5.40832	2.52242
5.42084	1.42103	5.7125	1.8889	5.41666	2.52386
5.43332	1.42202	5.725	1.89097	5.42917	2.52621
5.44167	1.42283	5.7375	1.89294	5.44166	2.52841
5.45	1.42382	5.74582	1.89416	5.45	2.52985
5.45832	1.42472	5.75416	1.89529	5.45834	2.53152
5.46666	1.42579	5.7625	1.89632	5.46667	2.53311
5.47917	1.42705	5.775	1.89773	5.475	2.53477
5.49166	1.42849	5.7875	1.89951	5.48332	2.53629
5.5	1.42912	5.79584	1.90064	5.49584	2.53833
5.50834	1.42984	5.80417	1.90158	5.50832	2.54053
5.51667	1.43083	5.81666	1.90336	5.51667	2.54182
5.525	1.43163	5.82917	1.90496	5.525	2.54318
5.53332	1.43262	5.8375	1.90609	5.53332	2.5447
5.54584	1.43397	5.84582	1.90721	5.54166	2.54606
5.55832	1.43523	5.85417	1.90843	5.55417	2.54826
5.56667	1.43622	5.86667	1.91003	5.56666	2.55053
5.575	1.43702	5.87916	1.91172	5.575	2.55227
5.58332	1.43801	5.8875	1.91275	5.58334	2.55371
5.59166	1.43891	5.89584	1.91369	5.59167	2.55523
5.60417	1.44008	5.90416	1.91473	5.6	2.55682
5.61666	1.44143	5.91666	1.91632	5.60832	2.55856
5.625	1.44205	5.92917	1.91811	5.62084	2.56106
5.63334	1.44286	5.9375	1.91914	5.63332	2.56341
5.64167	1.44367	5.94582	1.92027	5.64167	2.5647
5.65	1.4443	5.95834	1.92177	5.65	2.56614
5.65832	1.44484	5.97082	1.92374	5.65832	2.56742
5.67084	1.4461	5.97917	1.92487	5.66666	2.56879
5.68332	1.44771	5.9875	1.9259	5.675	2.57015
5.69167	1.44843	5.99582	1.92703	5.6875	2.57235
5.7	1.44897	6.00834	1.92881	5.7	2.57447
5.70832	1.44987	6.02084	1.93022	5.70834	2.57591
5.71666	1.45086	6.02916	1.93116	5.71667	2.57735
5.725	1.45176	6.0375	1.93229	5.725	2.57886
5.7375	1.45319	6.04584	1.93332	5.73332	2.58015
5.75	1.45454	6.05832	1.93454	5.74584	2.5822
5.75834	1.45526	6.07082	1.93604	5.75832	2.58432
5.76667	1.45571	6.07917	1.93708	5.76667	2.58576
5.775	1.45643	6.0875	1.93773	5.775	2.58712
5.78332	1.45724	6.1	1.93924	5.78332	2.58864
5.79584	1.45867	6.1125	1.94083	5.79166	2.58992
5.80832	1.45948	6.12082	1.94177	5.8	2.59129
5.81667	1.46002	6.12916	1.94271	5.8125	2.59341
5.825	1.46074	6.1375	1.94384	5.825	2.59568
5.83332	1.46137	6.15	1.94534	5.83334	2.5972
5.84166	1.46227	6.1625	1.94666	5.84167	2.59871
5.85	1.46317	6.17084	1.94788	5.85	2.60008
5.8625	1.4646	6.17917	1.94882	5.85832	2.60159
5.875	1.46577	6.1875	1.94947	5.86667	2.60311
5.88334	1.46667	6.2	1.95107	5.87916	2.6053
5.89167	1.46793	6.2125	1.95267	5.89167	2.6075
5.9	1.46874	6.22082	1.95361	5.9	2.60902
5.90832	1.46945	6.22917	1.95464	5.90832	2.61023
5.92084	1.47062	6.24167	1.95652	5.91666	2.61167
5.93332	1.47188	6.25416	1.95821	5.925	2.61311
5.94167	1.47278	6.2625	1.95943	5.9375	2.61508
5.95	1.47359	6.27084	1.96074	5.95	2.61682
5.95832	1.47458	6.27916	1.96168	5.95834	2.61795
5.96666	1.47538	6.29166	1.96319	5.96667	2.61902
5.975	1.47583	6.30417	1.96488	5.975	2.62038
5.9875	1.47754	6.3125	1.96582	5.98332	2.62159
6	1.47871	6.32082	1.96694	5.99167	2.6228
6.00834	1.4797	6.32917	1.96779	6.00416	2.6247
6.01667	1.48032	6.34166	1.9692	6.01667	2.62644
6.025	1.48077	6.35417	1.9707	6.025	2.62773
6.03332	1.48131	6.3625	1.97183	6.03332	2.62924
6.04167	1.48203	6.37082	1.97286	6.04166	2.63068
6.05416	1.48356	6.38334	1.97417	6.05	2.63197
6.06667	1.48464	6.39584	1.97558	6.0625	2.63409
6.075	1.48572	6.40416	1.97643	6.075	2.63644
6.08332	1.48688	6.4125	1.97737	6.08334	2.63773
6.09166	1.48751	6.42084	1.97849	6.09167	2.63917
6.1	1.4885	6.43332	1.98	6.1	2.64076
6.1125	1.49012	6.44582	1.9814	6.10832	2.64205
6.125	1.49111	6.45417	1.98244	6.11667	2.64326
6.13334	1.49164	6.4625	1.98347	6.12916	2.64545
6.14167	1.49218	6.47082	1.9846	6.14167	2.64727
6.15	1.4929	6.48334	1.9861	6.15	2.64848
6.15832	1.49326	6.49582	1.9876	6.15832	2.6497
6.16667	1.49371	6.50416	1.98845	6.16666	2.65106
6.17916	1.49488	6.5125	1.98939	6.175	2.65242
6.19167	1.4956	6.525	1.99089	6.18334	2.65356
6.2	1.4965	6.5375	1.99239	6.19582	2.65545
6.20832	1.49703	6.54584	1.99333	6.20834	2.65705
6.21666	1.49766	6.55417	1.99418	6.21667	2.65826
6.225	1.49847	6.5625	1.99521	6.225	2.65955
6.2375	1.49955	6.575	1.99643	6.23332	2.66076
6.25	1.5009	6.5875	1.99746	6.24167	2.66205
6.25834	1.50162	6.59582	1.9985	6.25416	2.66402
6.26667	1.5026	6.60417	1.99944	6.26667	2.66583
6.275	1.5035	6.6125	2.00038	6.275	2.6672
6.28332	1.50413	6.625	2.00188	6.28332	2.66864
6.29167	1.50503	6.6375	2.00338	6.29166	2.66992
6.30416	1.50638	6.64584	2.00423	6.3	2.67129
6.31667	1.50773	6.65416	2.00517	6.30834	2.67258
6.325	1.50862	6.66666	2.00676	6.32082	2.67462
6.33332	1.50925	6.67917	2.00817	6.33334	2.67636
6.34166	1.50979	6.6875	2.00911	6.34167	2.67758
6.35	1.51024	6.69582	2.01005	6.35	2.67894
6.35834	1.51096	6.70417	2.01089	6.35832	2.67977
6.37082	1.51231	6.71666	2.0123	6.36667	2.68114
6.38334	1.51347	6.72917	2.01371	6.37916	2.68311
6.39167	1.51428	6.7375	2.01484	6.39167	2.68485
6.4	1.51473	6.74582	2.01559	6.4	2.68614
6.40832	1.51536	6.75416	2.01653	6.40832	2.6872
6.41667	1.51608	6.76667	2.01813	6.41666	2.68856
6.42916	1.51734	6.77916	2.01953	6.425	2.68977
6.44167	1.5186	6.7875	2.02057	6.43334	2.69076
6.45	1.51913	6.79584	2.02151	6.44582	2.69288
6.45832	1.5194	6.80417	2.02245	6.45834	2.6947
6.46666	1.51994	6.81666	2.02395	6.46667	2.69606
6.475	1.52075	6.82917	2.02545	6.475	2.69727
6.48334	1.52165	6.8375	2.02648	6.48332	2.69833
6.49582	1.52264	6.84582	2.02714	6.49167	2.6997
6.50834	1.52372	6.85834	2.02817	6.5	2.70083
6.51667	1.52443	6.87082	2.0294	6.5125	2.7028
6.525	1.52506	6.87916	2.03043	6.525	2.70492
6.53332	1.52587	6.8875	2.03127	6.53332	2.70598
6.54167	1.52659	6.89584	2.03221	6.54166	2.70712
6.55416	1.52776	6.90832	2.03343	6.55	2.70826
6.56667	1.52884	6.92084	2.03465	6.55834	2.70947
6.575	1.52938	6.92917	2.03569	6.57082	2.71121
6.58332	1.53009	6.9375	2.03644	6.58334	2.71295
6.59166	1.53063	6.94582	2.03738	6.59167	2.71409
6.6	1.53117	6.95834	2.03879	6.6	2.71515
6.60834	1.53171	6.97082	2.03982	6.60832	2.71614
6.62082	1.53288	6.97917	2.04029	6.61667	2.7175
6.63334	1.53396	6.9875	2.04076	6.625	2.71848
6.64167	1.53432	7	2.04207	6.6375	2.7203
6.65	1.53486	7.0125	2.04348	6.65	2.72197
6.65832	1.53557	7.02084	2.0447	6.65832	2.72311
6.66667	1.5362	7.02916	2.04564	6.66666	2.72409
6.675	1.53683	7.0375	2.0463	6.675	2.72515
6.6875	1.53818	7.05	2.04743	6.68334	2.72614
6.7	1.53926	7.0625	2.04893	6.69166	2.72735
6.70832	1.53989	7.07082	2.05006	6.70416	2.72902
6.71666	1.54052	7.07917	2.051	6.71667	2.73083
6.725	1.54123	7.0875	2.05193	6.725	2.73212
6.73334	1.54222	7.1	2.05297	6.73332	2.73326
6.74582	1.54348	7.1125	2.05409	6.74167	2.73462
6.75834	1.54465	7.12082	2.05475	6.75	2.73583
6.76667	1.5451	7.12916	2.05569	6.7625	2.7375
6.775	1.54573	7.14167	2.05738	6.775	2.73924
6.78332	1.54635	7.15416	2.05879	6.78332	2.74023
6.79167	1.54689	7.1625	2.05973	6.79166	2.74144
6.8	1.54779	7.17084	2.06048	6.8	2.74235
6.8125	1.54896	7.17917	2.06133	6.80834	2.74341
6.825	1.55031	7.19166	2.06255	6.81666	2.7447
6.83332	1.55094	7.20417	2.06405	6.82916	2.74636
6.84166	1.55157	7.2125	2.06508	6.84167	2.74818
6.85	1.55228	7.22082	2.06621	6.85	2.74932
6.85834	1.553	7.22917	2.06715	6.85832	2.75053
6.87082	1.55399	7.24167	2.06837	6.86667	2.75197
6.88334	1.55489	7.25416	2.06978	6.875	2.75303
6.89167	1.55525	7.2625	2.07081	6.8875	2.7547
6.9	1.55588	7.27084	2.07184	6.9	2.75636
6.90832	1.55615	7.28332	2.07353	6.90832	2.75735
6.91667	1.55678	7.29584	2.07485	6.91666	2.75848
6.925	1.55758	7.30417	2.07541	6.925	2.75955
6.9375	1.55866	7.3125	2.07616	6.93334	2.76061
6.95	1.55947	7.32082	2.07692	6.94166	2.76174
6.95832	1.56028	7.33334	2.07823	6.95416	2.76326
6.96666	1.56082	7.34582	2.07955	6.96667	2.76515
6.975	1.56145	7.35417	2.0803	6.975	2.76621
6.98334	1.56199	7.3625	2.08095	6.98332	2.7672
6.99166	1.5627	7.37082	2.08161	6.99167	2.76841
7.00416	1.56378	7.38334	2.08293	7	2.76947
7.01667	1.56486	7.39584	2.08434	7.00832	2.77053
7.025	1.56531	7.40416	2.08537	7.02084	2.77212
7.03332	1.56612	7.4125	2.08621	7.03332	2.77379
7.04167	1.56675	7.425	2.08734	7.04166	2.77492
7.05	1.56747	7.4375	2.08837	7.05	2.77583
7.0625	1.56854	7.44582	2.08912	7.05834	2.77682
7.075	1.56908	7.45417	2.08969	7.06666	2.77788
7.08332	1.56962	7.4625	2.09063	7.07916	2.77917
7.09166	1.57025	7.475	2.09185	7.09167	2.78061
7.1	1.5707	7.4875	2.09288	7.1	2.78182
7.10834	1.57142	7.49582	2.09363	7.10832	2.78303
7.11666	1.57214	7.50416	2.09448	7.11667	2.78402
7.12916	1.57295	7.5125	2.09542	7.125	2.78477
7.14167	1.57366	7.525	2.09645	7.13332	2.78583
7.15	1.57411	7.5375	2.09786	7.14584	2.78765
7.15832	1.57528	7.54584	2.0987	7.15832	2.78955
7.16667	1.57573	7.55417	2.09955	7.16666	2.79091
7.175	1.576	7.56666	2.10068	7.175	2.7922
7.1875	1.5769	7.57917	2.1018	7.18334	2.79333
7.2	1.5778	7.5875	2.10255	7.19166	2.79439
7.20832	1.57852	7.59582	2.10312	7.20416	2.79598
7.21666	1.57888	7.60417	2.10406	7.21667	2.79742
7.225	1.57959	7.61667	2.10528	7.225	2.79833
7.23334	1.58022	7.62916	2.10612	7.23332	2.79932
7.24166	1.58067	7.6375	2.1065	7.24167	2.80023
7.25416	1.58184	7.64584	2.10725	7.25	2.80091
7.26667	1.58301	7.65416	2.1081	7.25832	2.80174
7.275	1.58346	7.66666	2.10913	7.27084	2.80311
7.28332	1.58373	7.67917	2.11026	7.28332	2.80462
7.29167	1.58445	7.6875	2.11091	7.29166	2.80576
7.3	1.58525	7.69582	2.11157	7.3	2.80689
7.30832	1.58579	7.70834	2.1126	7.30834	2.80803
7.32084	1.58678	7.72082	2.11401	7.31666	2.80924
7.33332	1.58741	7.72917	2.11486	7.325	2.8103
7.34166	1.58786	7.7375	2.11551	7.3375	2.81197
7.35	1.58822	7.74582	2.11636	7.35	2.81341
7.35834	1.58885	7.75834	2.11767	7.35832	2.81439
7.36666	1.58957	7.77084	2.11908	7.36667	2.81538
7.37916	1.59046	7.77916	2.12002	7.375	2.81644
7.39167	1.59145	7.7875	2.12087	7.38332	2.81758
7.4	1.59181	7.79584	2.12153	7.39584	2.81917
7.40832	1.59262	7.80832	2.12265	7.40832	2.82053
7.41667	1.59325	7.82082	2.12378	7.41666	2.82144
7.425	1.59388	7.82917	2.12425	7.425	2.8225
7.43332	1.59469	7.8375	2.12491	7.43334	2.82348
7.44584	1.5955	7.85	2.12603	7.44166	2.82455
7.45832	1.59612	7.8625	2.12725	7.45	2.82545
7.46666	1.59648	7.87082	2.12819	7.4625	2.82659
7.475	1.59738	7.87916	2.12941	7.475	2.82803
7.48334	1.59801	7.8875	2.13035	7.48332	2.82864
7.49166	1.59864	7.9	2.13129	7.49167	2.82977
7.50416	1.5999	7.9125	2.13261	7.5	2.83091
7.51667	1.60062	7.92084	2.13345	7.50832	2.83197
7.525	1.60133	7.92917	2.1343	7.51667	2.8328
7.53332	1.60196	7.9375	2.13505	7.52917	2.83424
7.54167	1.60268	7.95	2.13589	7.54166	2.83583
7.55	1.60331	7.9625	2.13674	7.55	2.83659
7.55832	1.60376	7.97082	2.1373	7.55834	2.8378
7.57084	1.60439	7.97917	2.13796	7.56666	2.83894
7.58332	1.60493	7.9875	2.1389	7.575	2.83992
7.59166	1.60565	8	2.14012	7.5875	2.84144
7.6	1.60637	8.0125	2.14134	7.6	2.84295
7.60834	1.60681	8.02084	2.1419	7.60832	2.84394
7.61666	1.60735	8.02916	2.14275	7.61667	2.84477
7.625	1.60789	8.04166	2.14397	7.625	2.84591
7.6375	1.60879	8.05417	2.1451	7.63332	2.8472
7.65	1.60987	8.0625	2.14604	7.64167	2.84803
7.65832	1.6105	8.07082	2.1466	7.65417	2.84924
7.66667	1.61122	8.07917	2.14735	7.66666	2.85053
7.675	1.61167	8.09166	2.1482	7.675	2.85144
7.68332	1.61229	8.10417	2.14942	7.68334	2.8525
7.69584	1.61328	8.1125	2.14989	7.69166	2.85356
7.70832	1.614	8.12082	2.15054	7.7	2.85455
7.71666	1.61463	8.12916	2.15139	7.7125	2.85614
7.725	1.61517	8.14167	2.15242	7.725	2.85735
7.73334	1.61553	8.15416	2.15346	7.73332	2.85841
7.74166	1.61607	8.1625	2.15421	7.74167	2.85955
7.75	1.61652	8.17084	2.15486	7.75	2.86053
7.7625	1.61715	8.18332	2.1558	7.75832	2.86159
7.775	1.61777	8.19582	2.15712	7.76667	2.8625
7.78332	1.61813	8.20417	2.15768	7.77917	2.86379
7.79167	1.61885	8.2125	2.15825	7.79166	2.86485
7.8	1.61948	8.22082	2.15909	7.8	2.86568
7.80832	1.62038	8.23334	2.16031	7.80834	2.86644
7.82084	1.62119	8.24582	2.16134	7.81666	2.86735
7.83332	1.62227	8.25416	2.1621	7.825	2.86818
7.84166	1.6229	8.2625	2.16285	7.83334	2.86909
7.85	1.62379	8.27084	2.1636	7.84582	2.87023
7.85834	1.62451	8.28332	2.16454	7.85832	2.87144
7.86666	1.62523	8.29584	2.16566	7.86667	2.87212
7.875	1.62577	8.30417	2.16651	7.875	2.87326
7.8875	1.62613	8.3125	2.16707	7.88332	2.87417
7.9	1.62685	8.325	2.16792	7.89167	2.87515
7.90832	1.62757	8.3375	2.16886	7.90417	2.87644
7.91667	1.62811	8.34582	2.16961	7.91666	2.8775
7.925	1.62864	8.35417	2.17027	7.925	2.87856
7.93332	1.629	8.3625	2.17092	7.93334	2.87947
7.94167	1.62981	8.375	2.17168	7.94166	2.88045
7.95417	1.63053	8.3875	2.17243	7.95	2.88182
7.96666	1.63152	8.39584	2.17318	7.95834	2.88258
7.975	1.63233	8.40416	2.17384	7.97082	2.88409
7.98334	1.63287	8.4125	2.17459	7.98332	2.88553
7.99166	1.63323	8.425	2.17543	7.99167	2.88667
8	1.63359	8.4375	2.17647	8	2.88795
8.0125	1.63439	8.44582	2.17703	8.00832	2.88879
8.025	1.6352	8.45417	2.17787	8.01667	2.88985
8.03332	1.63574	8.46666	2.17919	8.02917	2.89136
8.04167	1.63619	8.47917	2.18032	8.04166	2.89265
8.05	1.63664	8.4875	2.18116	8.05	2.89371
8.05832	1.63709	8.49582	2.18191	8.05834	2.89462
8.06667	1.63772	8.50416	2.18276	8.06666	2.89553
8.07917	1.63844	8.51667	2.1837	8.075	2.89636
8.09166	1.63943	8.52916	2.1852	8.08334	2.89735
8.1	1.63978	8.5375	2.18595	8.09582	2.89894
8.10834	1.64023	8.54584	2.18651	8.10832	2.9003
8.11666	1.64068	8.55417	2.1868	8.11667	2.90136
8.125	1.64122	8.56666	2.18773	8.125	2.9022
8.1375	1.6423	8.57917	2.18877	8.13332	2.90288
8.15	1.64302	8.5875	2.18933	8.14167	2.90394
8.15832	1.64338	8.59582	2.19018	8.15	2.905
8.16667	1.64383	8.60834	2.19102	8.1625	2.90636
8.175	1.64446	8.62082	2.19187	8.175	2.90758
8.18332	1.64482	8.62916	2.19243	8.18334	2.90818
8.19167	1.64535	8.6375	2.19318	8.19166	2.90902
8.20417	1.64616	8.64584	2.19384	8.2	2.90977
8.21666	1.64661	8.65832	2.19487	8.20834	2.91068
8.225	1.64733	8.67084	2.196	8.22082	2.9122
8.23334	1.64778	8.67917	2.19637	8.23332	2.91326
8.24166	1.64832	8.6875	2.19694	8.24167	2.91432
8.25	1.64886	8.69582	2.19731	8.25	2.9153
8.25834	1.6494	8.70834	2.19825	8.25832	2.91614
8.27082	1.65021	8.72082	2.19929	8.26667	2.91689
8.28332	1.65092	8.72917	2.19994	8.275	2.9178
8.29167	1.65155	8.7375	2.20051	8.2875	2.91902
8.3	1.65227	8.75	2.20145	8.3	2.92015
8.30832	1.65245	8.7625	2.20257	8.30834	2.92083
8.31667	1.6529	8.77084	2.20323	8.31666	2.92174
8.32917	1.65371	8.77916	2.20408	8.325	2.92212
8.34166	1.65416	8.7875	2.20483	8.33334	2.92273
8.35	1.65461	8.8	2.20567	8.34167	2.92379
8.35834	1.65479	8.8125	2.2068	8.35416	2.92523
8.36666	1.65506	8.82082	2.20736	8.36667	2.92644
8.375	1.65551	8.82917	2.20802	8.375	2.9272
8.38334	1.65587	8.8375	2.20868	8.38332	2.92818
8.39582	1.65658	8.85	2.20952	8.39167	2.92886
8.40832	1.65757	8.8625	2.21046	8.4	2.9297
8.41667	1.65811	8.87082	2.21093	8.4125	2.93114
8.425	1.65865	8.87916	2.21178	8.425	2.93227
8.43332	1.65901	8.89167	2.21253	8.43334	2.93303
8.44167	1.65973	8.90416	2.21337	8.44166	2.93371
8.45417	1.66072	8.9125	2.21375	8.45	2.93432
8.46666	1.66153	8.92084	2.21441	8.45834	2.93515
8.475	1.66197	8.92917	2.21516	8.46667	2.93583
8.48334	1.66233	8.94166	2.21619	8.47916	2.93705
8.49166	1.66251	8.95417	2.21732	8.49167	2.93826
8.5	1.66305	8.9625	2.21779	8.5	2.93924
8.50834	1.66359	8.97082	2.21826	8.50832	2.94
8.52082	1.66449	8.97917	2.21882	8.51667	2.94091
8.53332	1.66548	8.99167	2.22004	8.525	2.94189
8.54167	1.66584	9.00416	2.22117	8.5375	2.94364
8.55	1.66629	9.0125	2.22164	8.55	2.9453
8.55832	1.66701	9.02084	2.2222	8.55834	2.94606
8.56667	1.66772	9.03332	2.22305	8.56666	2.94705
8.575	1.66844	9.04584	2.22427	8.575	2.94795
8.5875	1.66916	9.05417	2.22521	8.58334	2.94856
8.6	1.66979	9.0625	2.22596	8.59167	2.94947
8.60834	1.67033	9.07082	2.22633	8.60416	2.95045
8.61666	1.67069	9.08334	2.2268	8.61667	2.95167
8.625	1.67132	9.09582	2.22755	8.625	2.95227
8.63334	1.67177	9.10417	2.22821	8.63332	2.95318
8.64582	1.67222	9.1125	2.22887	8.64167	2.95432
8.65832	1.67257	9.12082	2.22953	8.65	2.95508
8.66667	1.67293	9.13334	2.23028	8.65832	2.95583
8.675	1.67356	9.14584	2.23094	8.67084	2.95727
8.68332	1.67383	9.15416	2.23169	8.68334	2.95871
8.69167	1.67437	9.1625	2.23244	8.69166	2.95947
8.7	1.67464	9.17084	2.2331	8.7	2.96023
8.7125	1.67536	9.18332	2.23422	8.70834	2.96098
8.725	1.67599	9.19582	2.23526	8.71667	2.96174
8.73334	1.67653	9.20417	2.23573	8.72916	2.96273
8.74166	1.67725	9.2125	2.23629	8.74167	2.96386
8.75	1.67788	9.225	2.23742	8.75	2.9647
8.75834	1.67814	9.2375	2.23845	8.75832	2.96545
8.77082	1.67904	9.24582	2.23911	8.76667	2.96621
8.78332	1.67949	9.25416	2.23976	8.775	2.96689
8.79167	1.67994	9.2625	2.24033	8.78332	2.96765
8.8	1.68048	9.275	2.24089	8.79584	2.96879
8.80832	1.68102	9.2875	2.24164	8.80834	2.97008
8.81667	1.68156	9.29584	2.24211	8.81666	2.97098
8.825	1.68192	9.30417	2.24277	8.825	2.97159
8.8375	1.68273	9.3125	2.24333	8.83334	2.9722
8.85	1.68345	9.325	2.24427	8.84167	2.97303
8.85834	1.68407	9.3375	2.24512	8.85416	2.97417
8.86666	1.68461	9.34582	2.24568	8.86667	2.97538
8.875	1.68488	9.35417	2.24634	8.875	2.97614
8.88334	1.68542	9.36667	2.24709	8.88332	2.97712
8.89167	1.68587	9.37916	2.24822	8.89167	2.9778
8.90416	1.68641	9.3875	2.24878	8.9	2.97856
8.91667	1.68695	9.39584	2.24925	8.90832	2.97939
8.925	1.68722	9.40416	2.24953	8.92084	2.9803
8.93332	1.68776	9.41666	2.25019	8.93334	2.98129
8.94167	1.68812	9.42917	2.25103	8.94166	2.98212
8.95	1.68857	9.4375	2.25169	8.95	2.98295
8.9625	1.68928	9.44582	2.25254	8.95834	2.98348
8.975	1.68991	9.45417	2.25329	8.96667	2.98394
8.98334	1.69063	9.46666	2.25404	8.975	2.98462
8.99166	1.69126	9.47917	2.25498	8.9875	2.98598
9	1.69162	9.4875	2.25563	9	2.9872
9.00834	1.69234	9.49582	2.2561	9.00832	2.98795
9.01667	1.6927	9.50834	2.25704	9.01667	2.98879
9.02916	1.69378	9.52084	2.25761	9.025	2.98939
9.04167	1.6945	9.52916	2.25808	9.03332	2.99008
9.05	1.69494	9.5375	2.25845	9.04584	2.99121
9.05832	1.69512	9.54584	2.25892	9.05834	2.99235
9.06667	1.6953	9.55832	2.26005	9.06666	2.99265
9.075	1.69566	9.57082	2.26127	9.075	2.99341
9.0875	1.69647	9.57917	2.26211	9.08334	2.99417
9.1	1.69719	9.5875	2.26268	9.09167	2.99492
9.10834	1.69719	9.59582	2.26324	9.1	2.99583
9.11666	1.69728	9.60834	2.26427	9.1125	2.99697
9.125	1.69791	9.62082	2.26521	9.125	2.99803
9.13334	1.69836	9.62916	2.26615	9.13332	2.99871
9.14167	1.69899	9.6375	2.26681	9.14167	2.99947
9.15416	1.69971	9.65	2.26747	9.15	3.00053
9.16667	1.70015	9.6625	2.26794	9.15832	3.00136
9.175	1.70051	9.67084	2.2685	9.16666	3.00205
9.18332	1.70078	9.67917	2.26897	9.17917	3.00311
9.19167	1.70141	9.6875	2.26953	9.19166	3.00424
9.2	1.70204	9.7	2.27057	9.2	3.00485
9.20832	1.70222	9.7125	2.27151	9.20834	3.00583
9.22084	1.70285	9.72082	2.27207	9.21667	3.00667
9.23334	1.70348	9.72917	2.27273	9.225	3.0075
9.24166	1.70411	9.7375	2.27348	9.2375	3.00848
9.25	1.70474	9.75	2.27451	9.25	3.00962
9.25834	1.7051	9.7625	2.27564	9.25832	3.01038
9.26667	1.70554	9.77084	2.2763	9.26667	3.01114
9.27916	1.70617	9.77916	2.27686	9.275	3.01189
9.29167	1.70671	9.79166	2.27742	9.28332	3.0125
9.3	1.70725	9.80417	2.27799	9.29166	3.01333
9.30832	1.70752	9.8125	2.27836	9.30417	3.01462
9.31667	1.70815	9.82082	2.27883	9.31666	3.01568
9.325	1.70833	9.82917	2.2793	9.325	3.01629
9.33332	1.7086	9.84166	2.27996	9.33334	3.01682
9.34584	1.7095	9.85417	2.28033	9.34167	3.0175
9.35834	1.71031	9.8625	2.28062	9.35	3.01818
9.36666	1.71094	9.87082	2.28109	9.3625	3.01939
9.375	1.71138	9.87916	2.28165	9.375	3.02045
9.38334	1.71156	9.89167	2.28259	9.38332	3.02098
9.39167	1.71201	9.90416	2.28334	9.39167	3.02159
9.40416	1.71255	9.9125	2.28381	9.4	3.0222
9.41667	1.71318	9.92084	2.28418	9.40832	3.02288
9.425	1.71318	9.93332	2.28512	9.41666	3.02364
9.43332	1.71336	9.94582	2.28616	9.42917	3.02462
9.44167	1.71363	9.95417	2.28681	9.44166	3.02545
9.45	1.71408	9.9625	2.28747	9.45	3.02606
9.45832	1.71471	9.97082	2.28794	9.45834	3.02689
9.47084	1.71543	9.98334	2.28869	9.46667	3.02742
9.48334	1.71606	9.99582	2.28944	9.475	3.02803
9.49166	1.71642	10.0042	2.2902	9.48332	3.02879
9.5	1.71704	10.0125	2.29095	9.49584	3.02977
9.50834	1.71758	10.0208	2.2916	9.50832	3.03106
9.51667	1.71794	10.0333	2.29245	9.51667	3.03174
9.525	1.7183	10.0458	2.29292	9.525	3.03235
9.5375	1.71902	10.0542	2.29339	9.53332	3.03311
9.55	1.71938	10.0625	2.29367	9.54166	3.03364
9.55832	1.72001	10.075	2.29442	9.55417	3.035
9.56667	1.72046	10.0875	2.29527	9.56666	3.03614
9.575	1.72082	10.0958	2.29564	9.575	3.03689
9.58332	1.72127	10.1042	2.29621	9.58334	3.03765
9.59584	1.72181	10.1125	2.29677	9.59167	3.03811
9.60834	1.72261	10.125	2.29761	9.6	3.03894
9.61666	1.72279	10.1375	2.29827	9.60832	3.04
9.625	1.72324	10.1458	2.29893	9.62084	3.04098
9.63334	1.7236	10.1542	2.29959	9.63332	3.0422
9.64167	1.72405	10.1625	2.30024	9.64167	3.04288
9.65	1.72441	10.175	2.30109	9.65	3.04341
9.6625	1.72531	10.1875	2.30175	9.65832	3.04417
9.675	1.72594	10.1958	2.30203	9.66666	3.04477
9.68332	1.72639	10.2042	2.30259	9.67917	3.04568
9.69167	1.72666	10.2167	2.30353	9.69166	3.04652
9.7	1.7272	10.2292	2.30466	9.7	3.04727
9.70832	1.72764	10.2375	2.30522	9.70834	3.04826
9.72084	1.72845	10.2458	2.30569	9.71667	3.04879
9.73334	1.72899	10.2542	2.30616	9.725	3.04932
9.74166	1.72935	10.2667	2.30691	9.73332	3.05015
9.75	1.7298	10.2792	2.30757	9.74584	3.05091
9.75834	1.72998	10.2875	2.30795	9.75832	3.05242
9.76667	1.73034	10.2958	2.30851	9.76667	3.05303
9.775	1.73088	10.3042	2.30907	9.775	3.05364
9.7875	1.73151	10.3167	2.30973	9.78332	3.05424
9.8	1.73223	10.3292	2.31039	9.79166	3.05462
9.80832	1.73259	10.3375	2.31095	9.8	3.05515
9.81667	1.73277	10.3458	2.31161	9.8125	3.05606
9.825	1.73321	10.3542	2.31208	9.825	3.05742
9.83332	1.73357	10.3667	2.3133	9.83334	3.05811
9.84166	1.73429	10.3792	2.31443	9.84167	3.05811
9.85417	1.73501	10.3875	2.31499	9.85	3.05886
9.86666	1.73555	10.3958	2.31546	9.85832	3.05955
9.875	1.73591	10.4083	2.31649	9.87084	3.06053
9.88334	1.73618	10.4208	2.31743	9.88332	3.06152
9.89167	1.73672	10.4292	2.31781	9.89167	3.0622
9.9	1.73735	10.4375	2.31828	9.9	3.06303
9.9125	1.73789	10.4458	2.31865	9.90832	3.06364
9.925	1.73843	10.4583	2.31921	9.91666	3.06417
9.93332	1.73887	10.4708	2.31978	9.925	3.06485
9.94167	1.73932	10.4792	2.32034	9.9375	3.06561
9.95	1.73968	10.4875	2.32072	9.95	3.06644
9.95832	1.73986	10.4958	2.32091	9.95834	3.06689
9.96666	1.74013	10.5083	2.32156	9.96667	3.0675
9.97917	1.74058	10.5208	2.3225	9.975	3.06811
9.99166	1.74112	10.5292	2.32288	9.98332	3.06856
10	1.74166	10.5375	2.32325	9.99167	3.06886
10.0083	1.74202	10.55	2.32382	10.0042	3.07008
10.0167	1.74229	10.5625	2.32438	10.0167	3.07106
10.025	1.74256	10.5708	2.32494	10.025	3.07167
10.0375	1.74319	10.5792	2.32532	10.0333	3.07242
10.05	1.74417	10.5875	2.32588	10.0417	3.07326
10.0583	1.74453	10.6	2.32682	10.05	3.07409
10.0667	1.74471	10.6125	2.32767	10.0625	3.0753
10.075	1.74516	10.6208	2.32832	10.075	3.07644
10.0833	1.74561	10.6292	2.32889	10.0833	3.07705
10.0917	1.74606	10.6375	2.32936	10.0917	3.07758
10.1042	1.74669	10.65	2.3303	10.1	3.07826
10.1167	1.7475	10.6625	2.33105	10.1083	3.07917
10.125	1.74795	10.6708	2.33152	10.1167	3.07962
10.1333	1.74804	10.6792	2.3318	10.1292	3.08053
10.1417	1.74849	10.6917	2.33218	10.1417	3.08144
10.15	1.74912	10.7042	2.33255	10.15	3.0822
10.1583	1.74956	10.7125	2.33293	10.1583	3.08288
10.1708	1.75001	10.7208	2.33358	10.1667	3.08364
10.1833	1.75028	10.7292	2.33396	10.175	3.08439
10.1917	1.75073	10.7417	2.33443	10.1875	3.08553
10.2	1.75109	10.7542	2.33527	10.2	3.08652
10.2083	1.751	10.7625	2.33574	10.2083	3.08712
10.2167	1.75127	10.7708	2.33631	10.2167	3.08758
10.2292	1.75181	10.7792	2.33715	10.225	3.08818
10.2417	1.75226	10.7917	2.33819	10.2333	3.08864
10.25	1.75244	10.8042	2.33894	10.2417	3.08939
10.2583	1.7528	10.8125	2.33969	10.2542	3.09038
10.2667	1.75334	10.8208	2.34006	10.2667	3.09129
10.275	1.75361	10.8333	2.34035	10.275	3.09174
10.2833	1.75397	10.8458	2.341	10.2833	3.0925
10.2958	1.75451	10.8542	2.34138	10.2917	3.09326
10.3083	1.75487	10.8625	2.34157	10.3	3.09371
10.3167	1.75531	10.8708	2.34185	10.3083	3.09424
10.325	1.75567	10.8833	2.34251	10.3208	3.09538
10.3333	1.7563	10.8958	2.34298	10.3333	3.09614
10.3417	1.75675	10.9042	2.34373	10.3417	3.09652
10.3542	1.75729	10.9125	2.34448	10.35	3.0972
10.3667	1.75774	10.9208	2.34495	10.3583	3.09788
10.375	1.75828	10.9333	2.34579	10.3667	3.09841
10.3833	1.75873	10.9458	2.34664	10.3792	3.09939
10.3917	1.75927	10.9542	2.34701	10.3917	3.10038
10.4	1.75954	10.9625	2.34739	10.4	3.10076
10.4083	1.75999	10.975	2.34776	10.4083	3.10121
10.4208	1.76035	10.9875	2.34833	10.4167	3.10174
10.4333	1.76097	10.9959	2.3488	10.425	3.10227
10.4417	1.76151	11.0042	2.34936	10.4333	3.10288
10.45	1.76178	11.0125	2.34983	10.4458	3.10364
10.4583	1.76232	11.025	2.35039	10.4583	3.10447
10.4667	1.76259	11.0375	2.35115	10.4667	3.105
10.475	1.76259	11.0459	2.35152	10.475	3.10576
10.4875	1.76286	11.0542	2.35218	10.4833	3.10629
10.5	1.76358	11.0625	2.35284	10.4917	3.10697
10.5083	1.76394	11.075	2.35349	10.5042	3.10803
10.5167	1.76421	11.0875	2.35406	10.5167	3.10879
10.525	1.76457	11.0959	2.35434	10.525	3.10955
10.5333	1.76529	11.1042	2.35462	10.5333	3.11023
10.5458	1.76574	11.1167	2.35528	10.5417	3.11083
10.5583	1.76645	11.1292	2.35612	10.55	3.11136
10.5667	1.76681	11.1375	2.3564	10.5583	3.11174
10.575	1.76699	11.1459	2.35669	10.5708	3.1125
10.5833	1.76717	11.1542	2.35725	10.5833	3.11333
10.5917	1.76753	11.1667	2.35791	10.5917	3.11402
10.6	1.76798	11.1792	2.35856	10.6	3.11455
10.6125	1.76816	11.1875	2.35913	10.6083	3.11485
10.625	1.7687	11.1959	2.3596	10.6167	3.11538
10.6333	1.76879	11.2042	2.35997	10.625	3.11598
10.6417	1.76906	11.2167	2.36073	10.6375	3.11689
10.65	1.76987	11.2292	2.36148	10.65	3.11788
10.6583	1.77023	11.2375	2.36176	10.6583	3.11833
10.6708	1.77068	11.2459	2.36242	10.6667	3.11894
10.6833	1.77104	11.2584	2.36326	10.675	3.11955
10.6917	1.77148	11.2709	2.36401	10.6833	3.12015
10.7	1.77184	11.2792	2.36467	10.6958	3.12114
10.7083	1.77202	11.2875	2.36514	10.7083	3.12197
10.7167	1.77256	11.2959	2.36561	10.7167	3.12258
10.725	1.77292	11.3084	2.36636	10.725	3.12311
10.7375	1.77301	11.3209	2.36692	10.7333	3.12348
10.75	1.77337	11.3292	2.36711	10.7417	3.12439
10.7583	1.77364	11.3375	2.36749	10.75	3.12485
10.7667	1.77391	11.3459	2.36805	10.7625	3.12545
10.775	1.77409	11.3584	2.36871	10.775	3.12629
10.7833	1.77454	11.3709	2.36937	10.7833	3.12667
10.7917	1.77517	11.3792	2.36965	10.7917	3.1272
10.8042	1.77562	11.3875	2.37002	10.8	3.12773
10.8167	1.77607	11.4	2.37049	10.8083	3.12841
10.825	1.77688	11.4125	2.37124	10.8167	3.12917
10.8333	1.77723	11.4209	2.37181	10.8292	3.1297
10.8417	1.77768	11.4292	2.37218	10.8417	3.13053
10.85	1.77858	11.4375	2.37256	10.85	3.13114
10.8625	1.7793	11.45	2.37293	10.8583	3.13159
10.875	1.77939	11.4625	2.37359	10.8667	3.13212
10.8833	1.77984	11.4709	2.37406	10.875	3.13242
10.8917	1.78029	11.4792	2.37481	10.8875	3.13356
10.9	1.78074	11.4875	2.37509	10.9	3.13424
10.9083	1.78074	11.5	2.37566	10.9083	3.1347
10.9167	1.78119	11.5125	2.37622	10.9167	3.13545
10.9292	1.78155	11.5209	2.37669	10.925	3.13614
10.9417	1.78182	11.5292	2.37725	10.9333	3.13674
10.95	1.782	11.5375	2.37791	10.9417	3.13742
10.9583	1.78236	11.55	2.37847	10.9542	3.13848
10.9667	1.78244	11.5625	2.37913	10.9667	3.13939
10.975	1.78289	11.5709	2.3797	10.975	3.13992
10.9875	1.78361	11.5792	2.38007	10.9833	3.1403
11	1.7846	11.5917	2.38054	10.9917	3.14091
11.0083	1.78487	11.6042	2.3811	11	3.14159
11.0167	1.78532	11.6125	2.38139	11.0125	3.14242
11.025	1.78568	11.6209	2.38157	11.025	3.14341
11.0333	1.78604	11.6292	2.38204	11.0334	3.14379
11.0417	1.78622	11.6417	2.38279	11.0417	3.14409
11.0542	1.78676	11.6542	2.38336	11.05	3.14432
11.0667	1.78685	11.6625	2.38392	11.0584	3.14485
11.075	1.78703	11.6709	2.38458	11.0667	3.14576
11.0834	1.78703	11.6792	2.38495	11.0792	3.14652
11.0917	1.78757	11.6917	2.38561	11.0917	3.14727
11.1	1.78784	11.7042	2.38618	11.1	3.1478
11.1084	1.78819	11.7125	2.38665	11.1084	3.14833
11.1209	1.78846	11.7209	2.38711	11.1167	3.14902
11.1334	1.78909	11.7334	2.38796	11.125	3.1497
11.1417	1.78954	11.7459	2.38834	11.1334	3.1503
11.15	1.79017	11.7542	2.38852	11.1459	3.15106
11.1584	1.79053	11.7625	2.3889	11.1584	3.15182
11.1667	1.79089	11.7709	2.38927	11.1667	3.1525
11.1792	1.79134	11.7834	2.38993	11.175	3.15326
11.1917	1.7917	11.7959	2.39031	11.1834	3.15386
11.2	1.79215	11.8042	2.3905	11.1917	3.15455
11.2084	1.7926	11.8125	2.39078	11.2042	3.15545
11.2167	1.79287	11.8209	2.39125	11.2167	3.15652
11.225	1.79332	11.8334	2.392	11.225	3.15712
11.2334	1.7934	11.8459	2.39275	11.2334	3.15811
11.2459	1.79376	11.8542	2.39331	11.2417	3.15879
11.2584	1.79394	11.8625	2.3936	11.25	3.15902
11.2667	1.79457	11.875	2.39416	11.2584	3.15924
11.275	1.79466	11.8875	2.39491	11.2709	3.1597
11.2834	1.79493	11.8959	2.39547	11.2834	3.16038
11.2917	1.79547	11.9042	2.39594	11.2917	3.16091
11.3042	1.79601	11.9125	2.39651	11.3	3.16144
11.3167	1.79673	11.925	2.39707	11.3084	3.16167
11.325	1.797	11.9375	2.39754	11.3167	3.16182
11.3334	1.79736	11.9459	2.39801	11.3292	3.16258
11.3417	1.79781	11.9542	2.39857	11.3417	3.16348
11.35	1.79781	11.9625	2.39914	11.35	3.16402
11.3584	1.79799	11.975	2.39951	11.3584	3.1647
11.3709	1.79853	11.9875	2.39979	11.3667	3.165
11.3834	1.7988	11.9959	2.40008	11.375	3.1653
11.3917	1.79897	12.0042	2.40045	11.3834	3.16576
11.4	1.79906	12.0167	2.40101	11.3959	3.16689
11.4084	1.79924	12.0292	2.40148	11.4084	3.1678
11.4167	1.79951	12.0375	2.40205	11.4167	3.16811
11.425	1.79969	12.0459	2.40252	11.425	3.16864
11.4375	1.80041	12.0542	2.40308	11.4334	3.16917
11.45	1.80113	12.0667	2.40364	11.4417	3.16977
11.4584	1.80131	12.0792	2.40421	11.45	3.17053
11.4667	1.80158	12.0875	2.40449	11.4625	3.17136
11.475	1.80167	12.0959	2.40486	11.475	3.17174
11.4834	1.80221	12.1042	2.40533	11.4834	3.1722
11.4959	1.80293	12.1167	2.40599	11.4917	3.17288
11.5084	1.80374	12.1292	2.40656	11.5	3.17364
11.5167	1.80401	12.1375	2.40674	11.5084	3.17424
11.525	1.80419	12.1459	2.40712	11.5209	3.17477
11.5334	1.80445	12.1584	2.40749	11.5334	3.17523
11.5417	1.80472	12.1709	2.40787	11.5417	3.17553
11.55	1.80508	12.1792	2.40825	11.55	3.17621
11.5625	1.80562	12.1875	2.40843	11.5584	3.17682
11.575	1.80598	12.1959	2.40862	11.5667	3.1775
11.5834	1.80607	12.2084	2.409	11.575	3.17773
11.5917	1.80634	12.2209	2.40965	11.5875	3.17833
11.6	1.8067	12.2292	2.40994	11.6	3.17909
11.6084	1.80697	12.2375	2.41041	11.6084	3.1797
11.6209	1.80742	12.2459	2.41134	11.6167	3.18023
11.6334	1.80814	12.2584	2.41219	11.625	3.18083
11.6417	1.8085	12.2709	2.41294	11.6334	3.18121
11.65	1.80895	12.2792	2.41332	11.6417	3.18167
11.6584	1.80904	12.2875	2.41388	11.6542	3.18212
11.6667	1.80922	12.3	2.41407	11.6667	3.18265
11.675	1.80958	12.3125	2.41454	11.675	3.18326
11.6875	1.8102	12.3209	2.41482	11.6834	3.18402
11.7	1.81056	12.3292	2.41491	11.6917	3.18447
11.7084	1.81047	12.3375	2.4152	11.7	3.18508
11.7167	1.81056	12.35	2.41576	11.7125	3.18583
11.725	1.81092	12.3625	2.4166	11.725	3.18659
11.7334	1.81083	12.3709	2.41698	11.7334	3.18712
11.7417	1.81164	12.3792	2.41745	11.7417	3.18758
11.7542	1.812	12.3875	2.41801	11.75	3.18811
11.7667	1.81182	12.4	2.41876	11.7584	3.18886
11.775	1.81209	12.4125	2.41933	11.7667	3.18924
11.7834	1.81245	12.4209	2.4198	11.7792	3.18977
11.7917	1.81299	12.4292	2.42017	11.7917	3.19045
11.8	1.81353	12.4417	2.42055	11.8	3.19083
11.8125	1.81389	12.4542	2.42121	11.8084	3.19159
11.825	1.81407	12.4625	2.42158	11.8167	3.19212
11.8334	1.81443	12.4709	2.42196	11.825	3.19265
11.8417	1.81506	12.4792	2.42233	11.8375	3.19326
11.85	1.81533	12.4917	2.4228	11.85	3.19371
11.8584	1.81577	12.5042	2.42318	11.8584	3.19432
11.8667	1.81595	12.5125	2.42337	11.8667	3.1947
11.8792	1.81622	12.5209	2.42374	11.875	3.19523
11.8917	1.81694	12.5292	2.42421	11.8834	3.19561
11.9	1.81739	12.5417	2.42468	11.8917	3.19583
11.9084	1.81757	12.5542	2.42553	11.9042	3.19667
11.9167	1.81784	12.5625	2.426	11.9167	3.19742
11.925	1.81829	12.5709	2.42647	11.925	3.19803
11.9375	1.81874	12.5834	2.42731	11.9334	3.19864
11.95	1.81892	12.5959	2.42816	11.9417	3.19894
11.9584	1.8191	12.6042	2.42863	11.95	3.19932
11.9667	1.81919	12.6125	2.42909	11.9584	3.1997
11.975	1.81928	12.6209	2.42947	11.9709	3.20053
11.9834	1.81946	12.6334	2.42985	11.9834	3.20129
11.9917	1.81973	12.6459	2.43022	11.9917	3.20167
12.0042	1.81982	12.6542	2.43041	12	3.20205
12.0167	1.82009	12.6625	2.43079	12.0084	3.2025
12.025	1.82072	12.6709	2.43125	12.0167	3.20265
12.0334	1.82125	12.6834	2.43172	12.0292	3.20356
12.0417	1.8217	12.6959	2.43191	12.0417	3.20417
12.05	1.82206	12.7042	2.4321	12.05	3.2047
12.0584	1.82215	12.7125	2.43229	12.0584	3.20515
12.0709	1.82269	12.7209	2.43248	12.0667	3.20538
12.0834	1.82314	12.7334	2.43295	12.075	3.20591
12.0917	1.82386	12.7459	2.43379	12.0834	3.20629
12.1	1.82413	12.7542	2.43398	12.0959	3.20682
12.1084	1.82422	12.7625	2.43435	12.1084	3.20758
12.1167	1.82458	12.775	2.43511	12.1167	3.20795
12.1292	1.82503	12.7875	2.43576	12.125	3.20856
12.1417	1.82557	12.7959	2.43623	12.1334	3.20909
12.15	1.82575	12.8042	2.4367	12.1417	3.20962
12.1584	1.82611	12.8125	2.43727	12.1542	3.21053
12.1667	1.82655	12.825	2.43764	12.1667	3.21129
12.175	1.82673	12.8375	2.43802	12.175	3.21205
12.1834	1.827	12.8459	2.4382	12.1834	3.21258
12.1959	1.82754	12.8542	2.43858	12.1917	3.21295
12.2084	1.82772	12.8625	2.43914	12.2	3.21333
12.2167	1.82799	12.875	2.4398	12.2084	3.21379
12.225	1.82844	12.8875	2.44036	12.2209	3.21432
12.2334	1.82871	12.8959	2.44055	12.2334	3.21485
12.2417	1.82898	12.9042	2.44102	12.2417	3.21523
12.2542	1.82925	12.9167	2.44159	12.25	3.21568
12.2667	1.82961	12.9292	2.44234	12.2584	3.21606
12.275	1.82997	12.9375	2.44271	12.2667	3.21652
12.2834	1.83033	12.9459	2.44318	12.275	3.21712
12.2917	1.83078	12.9542	2.44375	12.2875	3.21795
12.3	1.83114	12.9667	2.44431	12.3	3.21848
12.3084	1.83114	12.9792	2.44487	12.3084	3.21902
12.3209	1.83168	12.9875	2.44515	12.3167	3.2197
12.3334	1.83203	12.9959	2.44553	12.325	3.22038
12.3417	1.83257	13.0042	2.44581	12.3334	3.22098
12.35	1.83284	13.0167	2.44609	12.3459	3.22174
12.3584	1.83311	13.0292	2.44647	12.3584	3.22235
12.3667	1.83329	13.0375	2.44637	12.3667	3.22258
12.375	1.83365	13.0459	2.44647	12.375	3.22318
12.3875	1.83428	13.0584	2.44675	12.3834	3.22371
12.4	1.83491	13.0709	2.44722	12.3917	3.22432
12.4084	1.83536	13.0792	2.44741	12.4	3.22455
12.4167	1.83572	13.0875	2.44769	12.4125	3.22508
12.425	1.8359	13.0959	2.44825	12.425	3.22545
12.4334	1.83626	13.1084	2.44872	12.4334	3.22583
12.4459	1.83653	13.1209	2.44947	12.4417	3.22644
12.4584	1.83671	13.1292	2.44994	12.45	3.22697
12.4667	1.83698	13.1375	2.45041	12.4584	3.22742
12.475	1.83725	13.1459	2.45079	12.4667	3.22803
12.4834	1.83742	13.1584	2.45107	12.4792	3.22848
12.4917	1.83742	13.1709	2.45163	12.4917	3.22932
12.5	1.83751	13.1792	2.45182	12.5	3.22977
12.5125	1.83751	13.1875	2.4522	12.5084	3.23053
12.525	1.83796	13.2	2.45229	12.5167	3.23121
12.5334	1.83832	13.2125	2.45267	12.525	3.23144
12.5417	1.83886	13.2209	2.45276	12.5375	3.23197
12.55	1.83913	13.2292	2.45332	12.55	3.23265
12.5584	1.83949	13.2375	2.45398	12.5584	3.23318
12.5709	1.83994	13.25	2.45436	12.5667	3.23371
12.5834	1.84048	13.2625	2.45502	12.575	3.23386
12.5917	1.84111	13.2709	2.4552	12.5834	3.23402
12.6	1.84156	13.2792	2.45558	12.5917	3.23439
12.6084	1.84183	13.2875	2.45605	12.6042	3.23508
12.6167	1.84201	13.3	2.45671	12.6167	3.23591
12.625	1.84237	13.3125	2.45736	12.625	3.23636
12.6375	1.84264	13.3209	2.45783	12.6334	3.23667
12.65	1.84299	13.3292	2.4584	12.6417	3.23697
12.6584	1.84326	13.3417	2.45887	12.65	3.23727
12.6667	1.84371	13.3542	2.45943	12.6625	3.23803
12.675	1.84389	13.3625	2.4599	12.675	3.23856
12.6834	1.84416	13.3709	2.46027	12.6834	3.23886
12.6917	1.84461	13.3792	2.46065	12.6917	3.2397
12.7042	1.84515	13.3917	2.46131	12.7	3.24
12.7167	1.84578	13.4042	2.46178	12.7084	3.2403
12.725	1.84596	13.4125	2.46187	12.7167	3.24091
12.7334	1.84632	13.4209	2.46215	12.7292	3.24182
12.7417	1.84659	13.4292	2.46262	12.7417	3.24258
12.75	1.84677	13.4417	2.46309	12.75	3.24318
12.7625	1.84713	13.4542	2.46347	12.7584	3.24379
12.775	1.84731	13.4625	2.46356	12.7667	3.24439
12.7834	1.84749	13.4709	2.46356	12.775	3.24447
12.7917	1.84758	13.4834	2.46375	12.7834	3.24455
12.8	1.84794	13.4959	2.46422	12.7959	3.24515
12.8084	1.84812	13.5042	2.46459	12.8084	3.24568
12.8167	1.84838	13.5125	2.46478	12.8167	3.24606
12.8292	1.84874	13.5209	2.46506	12.825	3.24644
12.8417	1.84919	13.5334	2.46553	12.8334	3.24682
12.85	1.84955	13.5459	2.46647	12.8417	3.24712
12.8584	1.84991	13.5542	2.46722	12.8542	3.24765
12.8667	1.85	13.5625	2.46788	12.8667	3.24864
12.875	1.85009	13.5709	2.46835	12.875	3.24924
12.8875	1.85036	13.5834	2.46901	12.8834	3.24955
12.9	1.85054	13.5959	2.46967	12.8917	3.24985
12.9084	1.85081	13.6042	2.47032	12.9	3.25038
12.9167	1.8509	13.6125	2.47089	12.9084	3.25083
12.925	1.85099	13.625	2.47154	12.9209	3.25159
12.9334	1.85108	13.6375	2.47183	12.9334	3.25212
12.9417	1.85126	13.6459	2.47192	12.9417	3.2528
12.9542	1.85189	13.6542	2.47211	12.95	3.25333
12.9667	1.85207	13.6625	2.4723	12.9584	3.25364
12.975	1.85225	13.675	2.47258	12.9667	3.25386
12.9834	1.85252	13.6875	2.47276	12.9792	3.25447
12.9917	1.85288	13.6959	2.47276	12.9917	3.25477
13	1.85333	13.7042	2.47295	13	3.25515
13.0084	1.85378	13.7125	2.47361	13.0084	3.25568
13.0209	1.85422	13.725	2.47446	13.0167	3.25621
13.0334	1.85485	13.7375	2.47539	13.025	3.25644
13.0417	1.85512	13.7459	2.47568	13.0334	3.25652
13.05	1.85575	13.7542	2.47586	13.0459	3.2572
13.0584	1.85593	13.7667	2.47539	13.0584	3.25788
13.0667	1.85611	13.7792	2.47596	13.0667	3.25811
13.0792	1.85656	13.7875	2.47643	13.075	3.25879
13.0917	1.85683	13.7959	2.47699	13.0834	3.25909
13.1	1.85683	13.8042	2.47737	13.0917	3.25932
13.1084	1.85692	13.8167	2.47662	13.1	3.25985
13.1167	1.85683	13.8292	2.47633	13.1125	3.26038
13.125	1.85701	13.8375	2.47633	13.125	3.26114
13.1334	1.85701	13.8459	2.47755	13.1334	3.26136
13.1459	1.85755	13.8542	2.47859	13.1417	3.26167
13.1584	1.85764	13.8667	2.47924	13.15	3.26212
13.1667	1.85755	13.8792	2.47915	13.1584	3.26242
13.175	1.85764	13.8875	2.47906	13.1709	3.26288
13.1834	1.85809	13.8959	2.47953	13.1834	3.26311
13.1917	1.85827	13.9042	2.47971	13.1917	3.26341
13.2042	1.85863	13.9167	2.48112	13.2	3.26386
13.2167	1.85899	13.9292	2.48197	13.2084	3.26417
13.225	1.85917	13.9375	2.48225	13.2167	3.26462
13.2334	1.85952	13.9459	2.48225	13.225	3.26523
13.2417	1.85979	13.9584	2.48169	13.2375	3.26591
13.25	1.86015	13.9709	2.48178	13.25	3.26667
13.2584	1.86069	13.9792	2.48216	13.2584	3.26712
13.2709	1.86096	13.9875	2.48319	13.2667	3.26765
13.2834	1.86132	13.9959	2.48394	13.275	3.26811
13.2917	1.86132	14.0084	2.48422	13.2834	3.26841
13.3	1.86168	14.0209	2.48432	13.2917	3.26894
13.3084	1.86177	14.0292	2.48432	13.3042	3.26932
13.3167	1.86177	14.0375	2.48516	13.3167	3.2697
13.325	1.86213	14.0459	2.4861	13.325	3.2703
13.3375	1.86222	14.0584	2.48742	13.3334	3.27068
13.35	1.86267	14.0709	2.4877	13.3417	3.27106
13.3584	1.86276	14.0792	2.4877	13.35	3.27144
13.3667	1.86321	14.0875	2.48751	13.3625	3.2722
13.375	1.86384	14.1	2.48751	13.375	3.2728
13.3834	1.86402	14.1125	2.48845	13.3834	3.27318
13.3959	1.86482	14.1209	2.48892	13.3917	3.27379
13.4084	1.86527	14.1292	2.48948	13.4	3.27424
13.4167	1.86554	14.1375	2.48967	13.4084	3.27447
13.425	1.86563	14.15	2.48976	13.4167	3.2747
13.4334	1.86572	14.1625	2.48986	13.4292	3.27523
13.4417	1.86599	14.1709	2.49033	13.4417	3.27583
13.45	1.86626	14.1792	2.49089	13.45	3.27614
13.4625	1.86662	14.1875	2.49127	13.4584	3.27629
13.475	1.86689	14.2	2.49183	13.4667	3.27674
13.4834	1.8668	14.2125	2.49202	13.475	3.27705
13.4917	1.86716	14.2209	2.49202	13.4875	3.27765
13.5	1.86743	14.2292	2.49211	13.5	3.27826
13.5084	1.86788	14.2417	2.49286	13.5084	3.27871
13.5209	1.86815	14.2542	2.49399	13.5167	3.27894
13.5334	1.86833	14.2625	2.49446	13.525	3.27932
13.5417	1.8686	14.2709	2.49474	13.5334	3.27977
13.55	1.86905	14.2792	2.49465	13.5417	3.28038
13.5584	1.86905	14.2917	2.49474	13.5542	3.28076
13.5667	1.86923	14.3042	2.4953	13.5667	3.28121
13.575	1.86941	14.3125	2.49577	13.575	3.28167
13.5875	1.86986	14.3209	2.49634	13.5834	3.2822
13.6	1.8703	14.3292	2.49662	13.5917	3.28242
13.6084	1.87048	14.3417	2.4969	13.6	3.28288
13.6167	1.87084	14.3542	2.49709	13.6084	3.28333
13.625	1.87093	14.3625	2.49746	13.6209	3.28386
13.6334	1.87093	14.3709	2.49784	13.6334	3.2847
13.6417	1.8712	14.3834	2.4985	13.6417	3.28515
13.6542	1.87165	14.3959	2.49915	13.65	3.28568
13.6667	1.87201	14.4042	2.49944	13.6584	3.28606
13.675	1.87183	14.4125	2.49962	13.6667	3.28636
13.6834	1.8721	14.4209	2.49981	13.6792	3.28705
13.6917	1.87255	14.4334	2.50038	13.6917	3.28758
13.7	1.87273	14.4459	2.50094	13.7	3.28788
13.7125	1.87327	14.4542	2.5016	13.7084	3.28826
13.725	1.87372	14.4625	2.50197	13.7167	3.28848
13.7334	1.87417	14.4709	2.50225	13.725	3.28886
13.7417	1.87426	14.4834	2.50244	13.7334	3.28909
13.75	1.87435	14.4959	2.50254	13.7459	3.2897
13.7584	1.8748	14.5042	2.50291	13.7584	3.29023
13.7667	1.87552	14.5125	2.5031	13.7667	3.29091
13.7792	1.87623	14.525	2.50376	13.775	3.29121
13.7917	1.87623	14.5375	2.50404	13.7834	3.29167
13.8	1.87632	14.5459	2.50394	13.7917	3.29197
13.8084	1.87659	14.5542	2.50404	13.8042	3.2925
13.8167	1.87695	14.5625	2.50423	13.8167	3.29303
13.825	1.87785	14.575	2.50488	13.825	3.29326
13.8375	1.87884	14.5875	2.50563	13.8334	3.29371
13.85	1.87893	14.5959	2.5062	13.8417	3.29409
13.8584	1.87857	14.6042	2.50648	13.85	3.29402
13.8667	1.87848	14.6125	2.50667	13.8584	3.29432
13.875	1.87902	14.625	2.50733	13.8709	3.29462
13.8834	1.87992	14.6375	2.50798	13.8834	3.29508
13.8917	1.88091	14.6459	2.50864	13.8917	3.29561
13.9042	1.88162	14.6542	2.5093	13.9	3.29598
13.9167	1.88144	14.6667	2.50977	13.9084	3.29644
13.925	1.88153	14.6792	2.50958	13.9167	3.29674
13.9334	1.88091	14.6875	2.50958	13.925	3.29697
13.9417	1.88118	14.6959	2.50967	13.9375	3.29765
13.95	1.88198	14.7042	2.50986	13.95	3.29833
13.9584	1.88243	14.7167	2.51033	13.9584	3.29894
13.9709	1.88252	14.7292	2.51052	13.9667	3.29924
13.9834	1.8818	14.7375	2.51042	13.975	3.29955
13.9917	1.88144	14.7459	2.51033	13.9834	3.29985
14	1.88091	14.7542	2.51024	13.9959	3.30038
14.0084	1.88082	14.7667	2.51089	14.0084	3.30098
14.0167	1.88207	14.7792	2.51155	14.0167	3.30129
14.0292	1.88288	14.7875	2.51202	14.025	3.30152
14.0417	1.88333	14.7959	2.51211	14.0334	3.30197
14.05	1.88288	14.8084	2.51211	14.0417	3.30235
14.0584	1.88297	14.8209	2.51221	14.05	3.30273
14.0667	1.88288	14.8292	2.51258	14.0625	3.30341
14.075	1.88288	14.8375	2.51315	14.075	3.30394
14.0834	1.88414	14.8459	2.51334	14.0834	3.30439
14.0959	1.88513	14.8584	2.51381	14.0917	3.3047
14.1084	1.88558	14.8709	2.51371	14.1	3.30492
14.1167	1.88486	14.8792	2.51418	14.1084	3.3053
14.125	1.88423	14.8875	2.51456	14.1167	3.30561
14.1334	1.88468	14.8959	2.51493	14.1292	3.30629
14.1417	1.88459	14.9084	2.5154	14.1417	3.30674
14.1542	1.88576	14.9209	2.51578	14.15	3.30735
14.1667	1.88666	14.9292	2.51615	14.1584	3.30773
14.175	1.88674	14.9375	2.51634	14.1667	3.30811
14.1834	1.88666	14.95	2.51662	14.175	3.30856
14.1917	1.88612	14.9625	2.51672	14.1875	3.30917
14.2	1.88621	14.9709	2.51681	14.2	3.3097
14.2084	1.88666	14.9792	2.517	14.2084	3.30977
14.2209	1.88728	14.9875	2.51728	14.2167	3.31015
14.2334	1.88809	15	2.51775	14.225	3.31053
14.2417	1.88764	15.0125	2.51803	14.2334	3.31053
14.25	1.88737	15.0209	2.51831	14.2417	3.31076
14.2584	1.8871	15.0292	2.51869	14.2542	3.31129
14.2667	1.88728	15.0375	2.51897	14.2667	3.31182
14.275	1.88809	15.05	2.51953	14.275	3.31197
14.2875	1.88917	15.0625	2.51982	14.2834	3.31242
14.3	1.88989	15.0709	2.5201	14.2917	3.31273
14.3084	1.88989	15.0792	2.52038	14.3	3.31311
14.3167	1.88953	15.0875	2.52066	14.3125	3.31348
14.325	1.88971	15.1	2.52104	14.325	3.31424
14.3334	1.88971	15.1125	2.5216	14.3334	3.31432
14.3459	1.89025	15.1209	2.52207	14.3417	3.3147
14.3584	1.89079	15.1292	2.52245	14.35	3.315
14.3667	1.89106	15.1417	2.5231	14.3584	3.31538
14.375	1.89133	15.1542	2.52357	14.3667	3.31598
14.3834	1.89133	15.1625	2.52385	14.3792	3.31659
14.3917	1.89133	15.1709	2.52404	14.3917	3.3172
14.4	1.89178	15.1792	2.52404	14.4	3.31735
14.4125	1.8924	15.1917	2.52423	14.4084	3.3175
14.425	1.89321	15.2042	2.52432	14.4167	3.31795
14.4334	1.89348	15.2125	2.52432	14.425	3.31833
14.4417	1.89348	15.2209	2.52451	14.4334	3.31879
14.45	1.89357	15.2292	2.52489	14.4459	3.31917
14.4584	1.89339	15.2417	2.52545	14.4584	3.31939
14.4709	1.89384	15.2542	2.52564	14.4667	3.3197
14.4834	1.89465	15.2625	2.52601	14.475	3.32023
14.4917	1.8951	15.2709	2.52611	14.4834	3.32076
14.5	1.89555	15.2834	2.52648	14.4917	3.32144
14.5084	1.89564	15.2959	2.52695	14.5042	3.32212
14.5167	1.89564	15.3042	2.52714	14.5167	3.32265
14.525	1.89546	15.3125	2.52714	14.525	3.3228
14.5375	1.89573	15.3209	2.52724	14.5334	3.32333
14.55	1.89627	15.3334	2.52752	14.5417	3.32386
14.5584	1.89627	15.3459	2.52817	14.55	3.32439
14.5667	1.89663	15.3542	2.52846	14.5584	3.32455
14.575	1.89654	15.3625	2.52864	14.5709	3.32492
14.5834	1.89636	15.3709	2.52911	14.5834	3.3253
14.5917	1.89645	15.3834	2.52968	14.5917	3.32576
14.6042	1.89681	15.3959	2.53024	14.6	3.32598
14.6167	1.89708	15.4042	2.53033	14.6084	3.32652
14.625	1.89726	15.4125	2.53052	14.6167	3.32682
14.6334	1.89744	15.425	2.53071	14.6292	3.3275
14.6417	1.89797	15.4375	2.5309	14.6417	3.32788
14.65	1.89771	15.4459	2.53109	14.65	3.32818
14.6625	1.89806	15.4542	2.53118	14.6584	3.32856
14.675	1.89833	15.4625	2.53146	14.6667	3.32894
14.6834	1.89869	15.475	2.53165	14.675	3.32902
14.6917	1.89932	15.4875	2.53193	14.6834	3.32924
14.7	1.89959	15.4959	2.5324	14.6959	3.32985
14.7084	1.90004	15.5042	2.53287	14.7084	3.33
14.7167	1.90013	15.5125	2.53325	14.7167	3.3303
14.7292	1.90013	15.525	2.53372	14.725	3.33076
14.7417	1.90031	15.5375	2.53418	14.7334	3.33091
14.75	1.9004	15.5459	2.53447	14.7417	3.33144
14.7584	1.90103	15.5542	2.53465	14.75	3.33167
14.7667	1.90139	15.5667	2.53503	14.7625	3.33227
14.775	1.90139	15.5792	2.53503	14.775	3.33288
14.7875	1.90184	15.5875	2.53503	14.7834	3.33318
14.8	1.90211	15.5959	2.53503	14.7917	3.33364
14.8084	1.90256	15.6042	2.53522	14.8	3.33409
14.8167	1.90292	15.6167	2.5355	14.8084	3.33432
14.825	1.90327	15.6292	2.53559	14.8209	3.33477
14.8334	1.90381	15.6375	2.53597	14.8334	3.33523
14.8417	1.90381	15.6459	2.53653	14.8417	3.33583
14.8542	1.90399	15.6542	2.53691	14.85	3.33598
14.8667	1.9039	15.6667	2.53757	14.8584	3.33652
14.875	1.90381	15.6792	2.53822	14.8667	3.33689
14.8834	1.90417	15.6875	2.5386	14.875	3.33705
14.8917	1.90417	15.6959	2.53888	14.8875	3.33735
14.9	1.90417	15.7084	2.53954	14.9	3.3378
14.9084	1.90435	15.7209	2.54001	14.9084	3.33826
14.9209	1.90417	15.7292	2.54001	14.9167	3.33856
14.9334	1.90444	15.7375	2.5402	14.925	3.33864
14.9417	1.90435	15.7459	2.54038	14.9334	3.33886
14.95	1.90498	15.7584	2.54057	14.9417	3.33894
14.9584	1.90579	15.7709	2.54095	14.9542	3.33939
14.9667	1.90579	15.7792	2.54113	14.9667	3.34008
14.9792	1.90633	15.7875	2.54151	14.975	3.3403
14.9917	1.9066	15.7959	2.5417	14.9834	3.34061
15	1.90687	15.8084	2.54207	14.9917	3.34091
15.0084	1.90741	15.8208	2.54254	15	3.34106
15.0167	1.9075	15.8292	2.54282	15.0125	3.34144
15.025	1.90795	15.8375	2.5432	15.025	3.34167
15.0334	1.90813	15.85	2.54386	15.0334	3.34174
15.0459	1.90813	15.8625	2.54442	15.0417	3.3422
15.0584	1.9084	15.8709	2.54461	15.05	3.3425
15.0667	1.9084	15.8792	2.54489	15.0584	3.34273
15.075	1.90867	15.8875	2.54527	15.0667	3.34311
15.0834	1.90911	15.9	2.54564	15.0792	3.34371
15.0917	1.9092	15.9125	2.54621	15.0917	3.34447
15.1042	1.90983	15.9209	2.54639	15.1	3.34485
15.1167	1.9101	15.9292	2.54649	15.1084	3.34561
15.125	1.91055	15.9375	2.54658	15.1167	3.34621
15.1334	1.91055	15.95	2.54677	15.125	3.34644
15.1417	1.91064	15.9625	2.54715	15.1375	3.34682
15.15	1.91091	15.9709	2.54733	15.15	3.3472
15.1584	1.91127	15.9792	2.54743	15.1584	3.34735
15.1709	1.91136	15.9917	2.5478	15.1667	3.34773
15.1834	1.91118	16.0042	2.54837	15.175	3.34818
15.1917	1.91127	16.0125	2.54855	15.1834	3.34848
15.2	1.91127	16.0209	2.54874	15.1917	3.34871
15.2084	1.91127	16.0292	2.54893	15.2042	3.34909
15.2167	1.91163	16.0417	2.54931	15.2167	3.3497
15.225	1.91199	16.0542	2.54968	15.225	3.35015
15.2375	1.91253	16.0625	2.54996	15.2334	3.35045
15.25	1.9128	16.0708	2.55015	15.2417	3.35076
15.2584	1.91316	16.0792	2.55024	15.25	3.35106
15.2667	1.91334	16.0917	2.55062	15.2584	3.35136
15.275	1.91352	16.1042	2.55118	15.2709	3.35174
15.2834	1.9137	16.1125	2.55175	15.2834	3.35212
15.2959	1.91406	16.1209	2.55203	15.2917	3.35235
15.3084	1.91397	16.1334	2.55231	15.3	3.35265
15.3167	1.91406	16.1459	2.55278	15.3084	3.35288
15.325	1.91406	16.1542	2.55316	15.3167	3.35333
15.3334	1.91406	16.1625	2.55325	15.3292	3.35386
15.3417	1.91441	16.1709	2.55344	15.3417	3.35417
15.35	1.91477	16.1834	2.55372	15.35	3.3547
15.3625	1.91522	16.1958	2.55381	15.3584	3.35492
15.375	1.91558	16.2042	2.55409	15.3667	3.3553
15.3834	1.91567	16.2125	2.55428	15.375	3.35576
15.3917	1.91603	16.2209	2.55466	15.3834	3.35598
15.4	1.91612	16.2334	2.55513	15.3959	3.35636
15.4084	1.91639	16.2459	2.55569	15.4084	3.35674
15.4209	1.91657	16.2542	2.55588	15.4167	3.35712
15.4334	1.91666	16.2625	2.55616	15.425	3.35727
15.4417	1.91702	16.2709	2.55663	15.4334	3.35742
15.45	1.91702	16.2834	2.55701	15.4417	3.35788
15.4584	1.91693	16.2959	2.55748	15.4542	3.35826
15.4667	1.9172	16.3042	2.55766	15.4667	3.35856
15.475	1.91747	16.3125	2.55795	15.475	3.35864
15.4875	1.9181	16.325	2.55841	15.4834	3.35902
15.5	1.91855	16.3375	2.55907	15.4917	3.35939
15.5084	1.91855	16.3459	2.55926	15.5	3.3597
15.5167	1.91864	16.3542	2.55935	15.5084	3.36023
15.525	1.91855	16.3625	2.55954	15.5209	3.36045
15.5334	1.91891	16.375	2.55982	15.5334	3.36091
15.5417	1.91945	16.3875	2.5602	15.5417	3.36121
15.5542	1.91945	16.3959	2.56048	15.55	3.36174
15.5667	1.91971	16.4042	2.56076	15.5584	3.36212
15.575	1.91945	16.4125	2.56086	15.5667	3.36235
15.5834	1.91989	16.425	2.56114	15.575	3.36258
15.5917	1.92025	16.4375	2.56151	15.5875	3.3628
15.6	1.92034	16.4458	2.56189	15.6	3.36318
15.6125	1.92088	16.4542	2.56227	15.6084	3.36341
15.625	1.92106	16.4667	2.56264	15.6167	3.36356
15.6334	1.92151	16.4792	2.56311	15.625	3.36386
15.6417	1.92169	16.4875	2.5633	15.6334	3.36386
15.65	1.92169	16.4959	2.56349	15.6459	3.36432
15.6584	1.92205	16.5042	2.56367	15.6584	3.36462
15.6667	1.92214	16.5167	2.56386	15.6667	3.365
15.6792	1.92241	16.5292	2.56405	15.675	3.36538
15.6917	1.92259	16.5375	2.56414	15.6834	3.36561
15.7	1.92259	16.5459	2.56443	15.6917	3.36591
15.7084	1.92286	16.5542	2.56443	15.7	3.36606
15.7167	1.92286	16.5667	2.56461	15.7125	3.36636
15.725	1.92295	16.5792	2.56499	15.725	3.36682
15.7375	1.92331	16.5875	2.56536	15.7334	3.3672
15.75	1.92349	16.5959	2.56565	15.7417	3.36758
15.7584	1.92385	16.6084	2.56612	15.75	3.36788
15.7667	1.92403	16.6209	2.56677	15.7584	3.36818
15.775	1.92439	16.6292	2.56705	15.7667	3.36848
15.7834	1.92475	16.6375	2.56762	15.7792	3.36917
15.7917	1.92484	16.6459	2.56799	15.7917	3.3697
15.8042	1.92519	16.6584	2.56809	15.8	3.37015
15.8167	1.92511	16.6709	2.56846	15.8084	3.3703
15.825	1.92528	16.6792	2.56875	15.8167	3.37045
15.8334	1.92564	16.6875	2.56903	15.825	3.37068
15.8417	1.92591	16.6958	2.56921	15.8375	3.37114
15.85	1.92609	16.7084	2.56959	15.85	3.37152
15.8584	1.92618	16.7209	2.56968	15.8583	3.37174
15.8709	1.92636	16.7292	2.57006	15.8667	3.37205
15.8834	1.92681	16.7375	2.57044	15.875	3.37235
15.8917	1.92735	16.75	2.571	15.8834	3.37242
15.9	1.92789	16.7625	2.57119	15.8917	3.3728
15.9083	1.92807	16.7709	2.57137	15.9042	3.37333
15.9167	1.92816	16.7792	2.57137	15.9167	3.37356
15.9292	1.92816	16.7875	2.57119	15.925	3.37371
15.9417	1.92825	16.8	2.57156	15.9334	3.37394
15.95	1.92843	16.8125	2.57166	15.9417	3.37417
15.9584	1.9287	16.8208	2.57184	15.95	3.37439
15.9667	1.9287	16.8292	2.57194	15.9625	3.37485
15.975	1.92879	16.8375	2.57203	15.975	3.37538
15.9834	1.92861	16.85	2.57231	15.9833	3.37553
15.9959	1.92861	16.8625	2.57278	15.9917	3.37568
16.0084	1.92879	16.8709	2.57307	16	3.37614
16.0167	1.92897	16.8792	2.57316	16.0084	3.37659
16.025	1.92924	16.8917	2.57363	16.0167	3.37689
16.0333	1.92933	16.9042	2.57391	16.0292	3.37727
16.0417	1.92933	16.9125	2.57419	16.0417	3.37795
16.0542	1.92942	16.9209	2.57457	16.05	3.37833
16.0667	1.92969	16.9292	2.57466	16.0584	3.37848
16.075	1.93014	16.9417	2.57485	16.0667	3.37886
16.0834	1.93041	16.9542	2.57494	16.075	3.37917
16.0917	1.93076	16.9625	2.57532	16.0834	3.37932
16.1	1.93103	16.9709	2.57541	16.0959	3.37977
16.1084	1.93139	16.9792	2.57551	16.1083	3.38045
16.1209	1.93193	16.9917	2.57569	16.1167	3.38061
16.1334	1.93238	17.0042	2.57579	16.125	3.38083
16.1417	1.93247	17.0125	2.57607	16.1334	3.38098
16.15	1.93247	17.0209	2.57635	16.1417	3.38121
16.1583	1.93247	17.0334	2.57692	16.1542	3.38174
16.1667	1.93283	17.0459	2.57729	16.1667	3.38212
16.175	1.93301	17.0542	2.57729	16.175	3.38242
16.1875	1.9331	17.0625	2.57748	16.1834	3.3825
16.2	1.9331	17.0708	2.57776	16.1917	3.38273
16.2084	1.9331	17.0834	2.57795	16.2	3.3828
16.2167	1.93337	17.0959	2.57832	16.2084	3.38295
16.225	1.93382	17.1042	2.57842	16.2209	3.38356
16.2334	1.93445	17.1125	2.57842	16.2333	3.38402
16.2459	1.93481	17.1209	2.57851	16.2417	3.38439
16.2584	1.93481	17.1334	2.57879	16.25	3.38477
16.2667	1.93508	17.1459	2.57917	16.2584	3.38515
16.275	1.93562	17.1542	2.57926	16.2667	3.38553
16.2833	1.9358	17.1625	2.57955	16.2792	3.38606
16.2917	1.93633	17.175	2.5803	16.2917	3.38674
16.3	1.93651	17.1875	2.58048	16.3	3.38689
16.3125	1.9366	17.1958	2.58086	16.3084	3.38727
16.325	1.93669	17.2042	2.58133	16.3167	3.38758
16.3334	1.93669	17.2125	2.58171	16.325	3.38773
16.3417	1.93678	17.225	2.58199	16.3334	3.38795
16.35	1.93687	17.2375	2.58236	16.3459	3.38833
16.3584	1.93714	17.2459	2.58255	16.3583	3.38879
16.3709	1.9375	17.2542	2.58255	16.3667	3.38909
16.3834	1.9375	17.2625	2.58293	16.375	3.38924
16.3917	1.93741	17.275	2.58349	16.3834	3.38955
16.4	1.9375	17.2875	2.58368	16.3917	3.38977
16.4083	1.93786	17.2959	2.58396	16.4	3.39
16.4167	1.93831	17.3042	2.58424	16.4125	3.39068
16.425	1.93885	17.3167	2.58462	16.425	3.39098
16.4375	1.93903	17.3292	2.5849	16.4334	3.39129
16.45	1.93903	17.3375	2.58499	16.4417	3.39152
16.4584	1.9393	17.3459	2.5849	16.45	3.39159
16.4667	1.93966	17.3542	2.58499	16.4584	3.39197
16.475	1.93984	17.3667	2.58527	16.4709	3.3925
16.4834	1.94002	17.3792	2.58537	16.4833	3.39295
16.4917	1.9402	17.3875	2.58574	16.4917	3.39341
16.5042	1.94038	17.3959	2.58603	16.5	3.39364
16.5167	1.94047	17.4042	2.58612	16.5084	3.39402
16.525	1.94047	17.4167	2.5865	16.5167	3.39417
16.5333	1.94056	17.4292	2.58668	16.525	3.39417
16.5417	1.94074	17.4375	2.58687	16.5375	3.39477
16.55	1.94065	17.4458	2.58725	16.55	3.39523
16.5625	1.94101	17.4542	2.58753	16.5584	3.39568
16.575	1.94128	17.4667	2.58762	16.5667	3.39583
16.5834	1.94164	17.4792	2.5879	16.575	3.39591
16.5917	1.9419	17.4875	2.58828	16.5834	3.39629
16.6	1.94217	17.4959	2.58866	16.5917	3.39667
16.6084	1.94226	17.5084	2.58903	16.6042	3.39712
16.6167	1.94253	17.5209	2.58941	16.6167	3.39758
16.6292	1.94262	17.5292	2.58969	16.625	3.39758
16.6417	1.94289	17.5375	2.58997	16.6334	3.39788
16.65	1.94307	17.5459	2.59006	16.6417	3.39788
16.6583	1.94325	17.5584	2.59025	16.65	3.39795
16.6667	1.94307	17.5708	2.58988	16.6625	3.39833
16.675	1.94289	17.5792	2.59016	16.675	3.39864
16.6875	1.94307	17.5875	2.5911	16.6834	3.39902
16.7	1.94334	17.5959	2.59175	16.6917	3.39909
16.7084	1.94352	17.6084	2.59166	16.7	3.39932
16.7167	1.9437	17.6209	2.59119	16.7084	3.39962
16.725	1.94406	17.6292	2.59119	16.7167	3.39985
16.7334	1.94424	17.6375	2.59166	16.7292	3.40038
16.7417	1.94433	17.65	2.59279	16.7417	3.40076
16.7542	1.9446	17.6625	2.59391	16.75	3.40121
16.7667	1.94505	17.6709	2.59326	16.7584	3.40144
16.775	1.94532	17.6792	2.59279	16.7667	3.40167
16.7833	1.94559	17.6875	2.59269	16.775	3.40212
16.7917	1.94595	17.7	2.59316	16.7875	3.40265
16.8	1.94613	17.7125	2.59448	16.8	3.40295
16.8084	1.94604	17.7209	2.59485	16.8084	3.40318
16.8209	1.9464	17.7292	2.59504	16.8167	3.40318
16.8334	1.94685	17.7375	2.59448	16.825	3.40356
16.8417	1.94703	17.75	2.59391	16.8334	3.40356
16.85	1.9472	17.7625	2.59438	16.8417	3.40371
16.8584	1.94729	17.7709	2.59523	16.8542	3.40402
16.8667	1.94712	17.7792	2.59626	16.8667	3.40432
16.8792	1.94738	17.7917	2.59664	16.875	3.4047
16.8917	1.94747	17.8042	2.59654	16.8834	3.40492
16.9	1.94738	17.8125	2.59617	16.8917	3.4053
16.9083	1.94712	17.8208	2.59636	16.9	3.40583
16.9167	1.94747	17.8292	2.59692	16.9084	3.40606
16.925	1.94774	17.8417	2.59795	16.9209	3.40659
16.9334	1.94801	17.8542	2.59861	16.9334	3.40727
16.9459	1.94819	17.8625	2.59861	16.9417	3.40758
16.9584	1.94837	17.8709	2.59842	16.95	3.40758
16.9667	1.94855	17.8792	2.59767	16.9584	3.4078
16.975	1.94891	17.8917	2.59786	16.9667	3.40811
16.9834	1.94909	17.9042	2.5988	16.9792	3.40826
16.9917	1.94954	17.9125	2.59955	16.9917	3.40848
17.0042	1.94945	17.9209	2.59992	17	3.40879
17.0167	1.94936	17.9334	2.59964	17.0084	3.40909
17.025	1.94954	17.9458	2.59917	17.0167	3.40924
17.0333	1.94981	17.9542	2.59899	17.025	3.40939
17.0417	1.95035	17.9625	2.59974	17.0334	3.40977
17.05	1.9508	17.9709	2.60039	17.0459	3.41
17.0584	1.95098	17.9834	2.60105	17.0584	3.41053
17.0709	1.95116	17.9959	2.60077	17.0667	3.41076
17.0834	1.95134	18.0042	2.60039	17.075	3.41114
17.0917	1.95161	18.0125	2.60039	17.0834	3.41136
17.1	1.9517	18.0209	2.6003	17.0917	3.41152
17.1084	1.95206	18.0334	2.60105	17.1042	3.41212
17.1167	1.95215	18.0459	2.60199	17.1167	3.41258
17.125	1.95224	18.0542	2.60246	17.125	3.41303
17.1375	1.95224	18.0625	2.60255	17.1334	3.41311
17.15	1.9526	18.075	2.60218	17.1417	3.41311
17.1583	1.95295	18.0875	2.60265	17.15	3.41333
17.1667	1.95322	18.0959	2.60321	17.1584	3.41341
17.175	1.95331	18.1042	2.60396	17.1709	3.41356
17.1834	1.95358	18.1125	2.60453	17.1834	3.41371
17.1959	1.95403	18.125	2.605	17.1917	3.41402
17.2084	1.95412	18.1375	2.60462	17.2	3.41424
17.2167	1.95439	18.1459	2.60453	17.2084	3.41455
17.225	1.95439	18.1542	2.60481	17.2167	3.41477
17.2334	1.95466	18.1625	2.60528	17.225	3.41515
17.2417	1.95466	18.175	2.60603	17.2375	3.41553
17.25	1.95457	18.1875	2.60594	17.25	3.41583
17.2625	1.95475	18.1958	2.60594	17.2584	3.41598
17.275	1.95484	18.2042	2.60575	17.2667	3.41614
17.2833	1.95511	18.2167	2.60584	17.275	3.41614
17.2917	1.95529	18.2292	2.60659	17.2834	3.41614
17.3	1.95538	18.2375	2.60706	17.2959	3.41659
17.3084	1.95583	18.2459	2.60725	17.3084	3.41697
17.3209	1.95592	18.2542	2.60716	17.3167	3.41735
17.3334	1.9561	18.2667	2.60744	17.325	3.41758
17.3417	1.9561	18.2792	2.60753	17.3334	3.4178
17.35	1.95646	18.2875	2.60791	17.3417	3.41803
17.3584	1.95655	18.2959	2.60838	17.35	3.41841
17.3667	1.95655	18.3042	2.60856	17.3625	3.41909
17.375	1.95673	18.3167	2.60885	17.375	3.41947
17.3875	1.95655	18.3292	2.60894	17.3834	3.41977
17.4	1.95646	18.3375	2.60894	17.3917	3.42008
17.4083	1.95646	18.3459	2.60894	17.4	3.42045
17.4167	1.95691	18.3584	2.6096	17.4084	3.42068
17.425	1.95718	18.3709	2.61007	17.4167	3.42106
17.4334	1.95673	18.3792	2.61035	17.4292	3.42152
17.4417	1.95691	18.3875	2.61063	17.4417	3.42174
17.4542	1.957	18.3959	2.61063	17.45	3.42167
17.4667	1.95718	18.4084	2.61082	17.4584	3.42189
17.475	1.95781	18.4209	2.61129	17.4667	3.42212
17.4834	1.95781	18.4292	2.61166	17.475	3.4222
17.4917	1.95799	18.4375	2.61185	17.4875	3.42258
17.5	1.95816	18.4458	2.61195	17.5	3.42311
17.5125	1.95861	18.4584	2.61195	17.5084	3.42333
17.525	1.95879	18.4709	2.61176	17.5167	3.42364
17.5333	1.95897	18.4792	2.61176	17.525	3.42402
17.5417	1.95942	18.4875	2.61195	17.5334	3.42417
17.55	1.95951	18.5	2.61251	17.5417	3.42432
17.5584	1.95942	18.5125	2.61289	17.5542	3.42462
17.5667	1.95987	18.5209	2.61289	17.5667	3.42477
17.5792	1.96005	18.5292	2.61289	17.575	3.42492
17.5917	1.96032	18.5375	2.61307	17.5834	3.42515
17.6	1.96032	18.55	2.61354	17.5917	3.4253
17.6084	1.9605	18.5625	2.61401	17.6	3.42545
17.6167	1.96077	18.5708	2.61411	17.6125	3.42583
17.625	1.96068	18.5792	2.61411	17.625	3.42636
17.6375	1.96086	18.5875	2.61401	17.6334	3.42667
17.65	1.96104	18.6	2.61411	17.6417	3.42697
17.6583	1.96104	18.6125	2.61467	17.65	3.42735
17.6667	1.96113	18.6209	2.61505	17.6584	3.42742
17.675	1.96095	18.6292	2.61523	17.6667	3.42758
17.6834	1.96149	18.6375	2.61542	17.6792	3.42788
17.6917	1.96185	18.65	2.6157	17.6917	3.42803
17.7042	1.96203	18.6625	2.6158	17.7	3.42818
17.7167	1.9623	18.6709	2.61589	17.7084	3.42841
17.725	1.96248	18.6792	2.61608	17.7167	3.42848
17.7334	1.96266	18.6917	2.61627	17.725	3.42856
17.7417	1.96302	18.7042	2.61636	17.7333	3.42864
17.75	1.96329	18.7125	2.61655	17.7459	3.42909
17.7584	1.96364	18.7209	2.61692	17.7584	3.4297
17.7709	1.96356	18.7292	2.61721	17.7667	3.42985
17.7833	1.96382	18.7417	2.61749	17.775	3.43038
17.7917	1.964	18.7542	2.61805	17.7834	3.43076
17.8	1.96427	18.7625	2.61843	17.7917	3.43121
17.8084	1.96445	18.7709	2.61861	17.8042	3.43144
17.8167	1.96436	18.7792	2.61871	17.8167	3.43167
17.8292	1.96427	18.7917	2.61899	17.825	3.43205
17.8417	1.96436	18.8042	2.61927	17.8334	3.43212
17.85	1.96463	18.8125	2.61899	17.8417	3.43235
17.8584	1.96454	18.8208	2.61861	17.85	3.4328
17.8667	1.96454	18.8334	2.61805	17.8583	3.43288
17.875	1.96481	18.8459	2.61824	17.8709	3.43303
17.8834	1.9649	18.8542	2.61918	17.8834	3.43356
17.8959	1.96499	18.8625	2.62002	17.8917	3.43394
17.9083	1.96571	18.8709	2.62087	17.9	3.43424
17.9167	1.96553	18.8834	2.62049	17.9084	3.43439
17.925	1.96553	18.8959	2.61983	17.9167	3.4347
17.9334	1.96562	18.9042	2.61965	17.9292	3.43477
17.9417	1.96562	18.9125	2.62068	17.9417	3.435
17.9542	1.96562	18.9209	2.62256	17.95	3.43538
17.9667	1.96553	18.9334	2.62331	17.9584	3.43553
17.975	1.96571	18.9458	2.62284	17.9667	3.43576
17.9834	1.96553	18.9542	2.62153	17.975	3.43583
17.9917	1.96553	18.9625	2.62096	17.9833	3.43614
18	1.96598	18.975	2.62171	17.9959	3.43629
18.0084	1.96643	18.9875	2.62359	18.0084	3.43652
18.0209	1.9667	18.9959	2.62425	18.0167	3.43667
18.0333	1.96715	19.0042	2.62378	18.025	3.43712
18.0417	1.96724	19.0125	2.62331	18.0334	3.43727
18.05	1.96724	19.025	2.62275	18.0417	3.4375
18.0584	1.96733	19.0375	2.62246	18.05	3.43758
18.0667	1.9676	19.0459	2.62322	18.0625	3.4378
18.075	1.96751	19.0542	2.62406	18.075	3.43841
18.0875	1.96742	19.0625	2.62528	18.0834	3.43879
18.1	1.96733	19.075	2.62547	18.0917	3.43932
18.1084	1.96751	19.0875	2.62491	18.1	3.43962
18.1167	1.96769	19.0959	2.62406	18.1083	3.43985
18.125	1.96805	19.1042	2.62378	18.1209	3.44015
18.1334	1.96859	19.1167	2.62547	18.1334	3.44038
18.1459	1.96904	19.1292	2.62725	18.1417	3.44083
18.1583	1.96957	19.1375	2.62801	18.15	3.44106
18.1667	1.96966	19.1459	2.62763	18.1584	3.44121
18.175	1.96975	19.1542	2.62707	18.1667	3.44152
18.1834	1.96984	19.1667	2.62613	18.175	3.44159
18.1917	1.96984	19.1792	2.6266	18.1875	3.44189
18.2	1.96993	19.1875	2.62763	18.2	3.44205
18.2125	1.96993	19.1958	2.62819	18.2084	3.44235
18.225	1.97002	19.2042	2.62876	18.2167	3.44265
18.2334	1.97038	19.2167	2.62782	18.225	3.4428
18.2417	1.97038	19.2292	2.62697	18.2333	3.44288
18.25	1.97047	19.2375	2.62669	18.2417	3.44303
18.2584	1.97074	19.2459	2.62725	18.2542	3.44326
18.2709	1.97119	19.2584	2.62857	18.2667	3.44341
18.2833	1.97128	19.2709	2.62941	18.275	3.44364
18.2917	1.97137	19.2792	2.62932	18.2834	3.44386
18.3	1.97128	19.2875	2.62847	18.2917	3.44424
18.3084	1.97146	19.2959	2.62819	18.3	3.44455
18.3167	1.97146	19.3084	2.62857	18.3125	3.44485
18.325	1.97182	19.3208	2.62988	18.325	3.44515
18.3375	1.97227	19.3292	2.63082	18.3334	3.44523
18.35	1.97245	19.3375	2.6311	18.3417	3.4453
18.3584	1.97272	19.3459	2.63082	18.35	3.44561
18.3667	1.9729	19.3584	2.62979	18.3583	3.44591
18.375	1.97317	19.3709	2.62998	18.3667	3.44598
18.3834	1.97335	19.3792	2.63054	18.3792	3.44606
18.3917	1.97335	19.3875	2.63129	18.3917	3.44636
18.4042	1.97362	19.4	2.63214	18.4	3.44659
18.4167	1.9738	19.4125	2.63186	18.4084	3.44682
18.425	1.97371	19.4209	2.63148	18.4167	3.4472
18.4334	1.97362	19.4292	2.6312	18.425	3.44765
18.4417	1.97371	19.4375	2.63139	18.4375	3.44795
18.45	1.9738	19.45	2.63214	18.45	3.44833
18.4625	1.97389	19.4625	2.6327	18.4584	3.44879
18.475	1.97407	19.4709	2.63279	18.4667	3.44924
18.4834	1.97425	19.4792	2.63242	18.475	3.44947
18.4917	1.97434	19.4875	2.63195	18.4833	3.44977
18.5	1.97443	19.5	2.63204	18.4917	3.44985
18.5084	1.97478	19.5125	2.63326	18.5042	3.45008
18.5167	1.97487	19.5209	2.63402	18.5167	3.45015
18.5292	1.97532	19.5292	2.63449	18.525	3.45053
18.5417	1.97541	19.5417	2.63458	18.5334	3.45068
18.55	1.97559	19.5542	2.63411	18.5417	3.45083
18.5584	1.97568	19.5625	2.63411	18.55	3.45114
18.5667	1.97541	19.5708	2.63467	18.5584	3.45129
18.575	1.9755	19.5792	2.63533	18.5709	3.45174
18.5875	1.9755	19.5917	2.63552	18.5834	3.45205
18.6	1.9755	19.6042	2.63561	18.5917	3.45227
18.6084	1.97568	19.6125	2.63533	18.6	3.4528
18.6167	1.97577	19.6209	2.63514	18.6083	3.4528
18.625	1.97577	19.6292	2.63552	18.6167	3.45318
18.6334	1.97622	19.6417	2.63627	18.6292	3.45333
18.6417	1.97631	19.6542	2.63674	18.6417	3.45333
18.6542	1.97658	19.6625	2.63693	18.65	3.45341
18.6667	1.97712	19.6709	2.63711	18.6584	3.45364
18.675	1.97712	19.6834	2.63693	18.6667	3.45394
18.6834	1.97748	19.6958	2.63702	18.675	3.45432
18.6917	1.97757	19.7042	2.6373	18.6834	3.45439
18.7	1.97775	19.7125	2.63768	18.6959	3.45485
18.7084	1.97811	19.7209	2.63834	18.7084	3.45523
18.7209	1.97793	19.7334	2.63852	18.7167	3.45553
18.7334	1.97829	19.7459	2.63843	18.725	3.45598
18.7417	1.97829	19.7542	2.63843	18.7333	3.45621
18.75	1.97838	19.7625	2.63862	18.7417	3.45644
18.7584	1.97874	19.7709	2.6389	18.7542	3.45667
18.7667	1.97874	19.7834	2.63946	18.7667	3.45697
18.7792	1.97901	19.7959	2.63984	18.775	3.45727
18.7917	1.97892	19.8042	2.63965	18.7834	3.45727
18.8	1.97919	19.8125	2.63956	18.7917	3.45727
18.8084	1.97964	19.8208	2.63946	18.8	3.4575
18.8167	1.97937	19.8334	2.63946	18.8084	3.45773
18.825	1.97955	19.8459	2.64012	18.8209	3.45803
18.8334	1.97973	19.8542	2.64059	18.8334	3.45818
18.8459	1.97973	19.8625	2.64068	18.8417	3.45841
18.8584	1.98009	19.875	2.6405	18.85	3.45841
18.8667	1.98017	19.8875	2.64059	18.8583	3.45848
18.875	1.98053	19.8959	2.64097	18.8667	3.45871
18.8834	1.98062	19.9042	2.64172	18.875	3.45894
18.8917	1.9808	19.9125	2.64237	18.8875	3.45924
18.9042	1.98125	19.925	2.64237	18.9	3.45947
18.9167	1.98125	19.9375	2.642	18.9084	3.45962
18.925	1.98161	19.9458	2.64209	18.9167	3.45992
18.9334	1.98152	19.9542	2.64247	18.925	3.46023
18.9417	1.9817	19.9625	2.64275	18.9334	3.46061
18.95	1.98188	19.975	2.64313	18.9459	3.46098
18.9584	1.98188	19.9875	2.64313	18.9584	3.46136
18.9709	1.98206	19.9959	2.64322	18.9667	3.46136
18.9834	1.98197	20.0042	2.64341	18.975	3.46167
18.9917	1.98215	20.0167	2.64378	18.9833	3.46182
19	1.98215	20.0292	2.64416	18.9917	3.4622
19.0084	1.98233	20.0375	2.64435	19	3.46265
19.0167	1.9826	20.0459	2.64482	19.0125	3.4628
19.025	1.98278	20.0542	2.645	19.025	3.46311
19.0375	1.98305	20.0667	2.64519	19.0334	3.46326
19.05	1.98332	20.0792	2.6451	19.0417	3.46364
19.0584	1.98323	20.0875	2.64529	19.05	3.46402
19.0667	1.98332	20.0959	2.64557	19.0584	3.46409
19.075	1.98341	20.1042	2.64566	19.0667	3.46417
19.0834	1.98386	20.1167	2.64576	19.0792	3.46439
19.0959	1.98422	20.1292	2.64547	19.0917	3.46455
19.1084	1.98413	20.1375	2.64557	19.1	3.46477
19.1167	1.98404	20.1459	2.64557	19.1083	3.465
19.125	1.98413	20.1584	2.64585	19.1167	3.46508
19.1334	1.9844	20.1709	2.64622	19.125	3.46508
19.1417	1.98476	20.1792	2.64632	19.1375	3.4653
19.15	1.98503	20.1875	2.6466	19.15	3.46576
19.1625	1.9853	20.1958	2.64679	19.1584	3.46591
19.175	1.98521	20.2084	2.64726	19.1667	3.46614
[truncated: 4,185 more rows]

## Sheet: Figure 3d
142	--	1100
140.87	--	1000
139.71	30	950
132.12	40	900
123.24	50	800
120.7	60
115.54	70

## Sheet: Figure 3e
	50%PVA	70%PVA	30%PVA
0	1	1	1
3	0.13	0.1	0.2
6	0.05	0.045	0.12
10	0.008	0.01	0.034
15	0.004	0.008	0.025

## Sheet: Figure 3f
Before		After
800	0.001	900	0
799	0.001	899	0.014
798	0	898	-0.005
797	0.001	897	0.001
796	0.001	896	0.004
795	0	895	0.008
794	0.001	894	0.008
793	0.002	893	0.002
792	0.001	892	-0.011
791	0.001	891	-0.001
790	0.001	890	-0.005
789	0.001	889	0.009
788	0	888	-0.002
787	0.001	887	-0.005
786	0.001	886	0.002
785	0.001	885	-0.002
784	0.001	884	-0.006
783	0.002	883	0.006
782	0.001	882	-0.003
781	0.001	881	0.003
780	0.001	880	0.001
779	0.001	879	-0.003
778	0.002	878	0.005
777	0.001	877	-0.002
776	0.002	876	-0.003
775	0.002	875	0.001
774	0.003	874	0
773	0.002	873	0.001
772	0.002	872	0
771	0.002	871	0.006
770	0.002	870	0.001
769	0.002	869	-0.007
768	0.002	868	-0.004
767	0.002	867	0.008
766	0.003	866	0.001
765	0.002	865	0
764	0.002	864	-0.001
763	0.002	863	0.005
762	0.002	862	0
761	0.003	861	0.002
760	0.003	860	-0.004
759	0.002	859	0.002
758	0.002	858	0.002
757	0.002	857	0.002
756	0.003	856	0.001
755	0.003	855	-0.003
754	0.003	854	0.002
753	0.003	853	0.003
752	0.003	852	0.001
751	0.003	851	0.004
750	0.003	850	0.001
749	0.004	849	0
748	0.004	848	0
747	0.005	847	0.002
746	0.004	846	-0.001
745	0.005	845	0.002
744	0.005	844	0.002
743	0.005	843	0.002
742	0.006	842	0.002
741	0.006	841	0.002
740	0.006	840	0.002
739	0.008	839	0.001
738	0.007	838	0.001
737	0.007	837	0.001
736	0.008	836	0.001
735	0.008	835	0.001
734	0.008	834	0.001
733	0.01	833	0.002
732	0.009	832	0.002
731	0.01	831	0.002
730	0.009	830	0.002
729	0.012	829	0.002
728	0.013	828	0.001
727	0.013	827	0.001
726	0.013	826	0
725	0.014	825	0.002
724	0.016	824	0.002
723	0.015	823	0.001
722	0.017	822	0.001
721	0.018	821	0.002
720	0.02	820	0.002
719	0.021	819	0.001
718	0.022	818	0.002
717	0.023	817	0.002
716	0.025	816	0.001
715	0.027	815	0.001
714	0.028	814	0.001
713	0.031	813	0.001
712	0.035	812	0.002
711	0.038	811	0.002
710	0.041	810	0.003
709	0.044	809	0.002
708	0.047	808	0.002
707	0.051	807	0.001
706	0.055	806	0.003
705	0.059	805	0.001
704	0.069	804	0.001
703	0.075	803	0.001
702	0.083	802	0.002
701	0.09	801	0.002
700	0.099	800	0.002
699	0.108	799	0.002
698	0.119	798	0
697	0.13	797	0.002
696	0.155	796	0.001
695	0.169	795	0.002
694	0.185	794	0.001
693	0.203	793	0.001
692	0.223	792	0.002
691	0.245	791	0.002
690	0.27	790	0.002
689	0.296	789	0.002
688	0.356	788	0.001
687	0.386	787	0.002
686	0.419	786	0.002
685	0.455	785	0.001
684	0.493	784	0.001
683	0.534	783	0.003
682	0.579	782	0.003
681	0.625	781	-0.001
680	0.723	780	0.002
679	0.772	779	0.001
678	0.819	778	0.001
677	0.865	777	0.003
676	0.909	776	0.002
675	0.953	775	0.002
674	0.995	774	0.001
673	1.033	773	0.001
672	1.105	772	0.002
671	1.134	771	0.002
670	1.159	770	0.002
669	1.179	769	0.002
668	1.194	768	0.002
667	1.206	767	0.002
666	1.215	766	0.002
665	1.217	765	0.003
664	1.216	764	0.002
663	1.21	763	0.002
662	1.204	762	0.002
661	1.194	761	0.001
660	1.182	760	0.002
659	1.169	759	0.001
658	1.156	758	0.001
657	1.143	757	0.001
656	1.112	756	0.002
655	1.097	755	0.002
654	1.08	754	0.003
653	1.064	753	0.003
652	1.045	752	0.002
651	1.027	751	0.002
650	1.009	750	0.002
649	0.969	749	0.002
648	0.952	748	0.002
647	0.932	747	0.002
646	0.914	746	0.002
645	0.896	745	0.002
644	0.877	744	0.003
643	0.86	743	0.003
642	0.842	742	0.002
641	0.807	741	0.002
640	0.791	740	0.002
639	0.775	739	0.003
638	0.762	738	0.002
637	0.749	737	0.003
636	0.738	736	0.002
635	0.727	735	0.002
634	0.716	734	0.003
633	0.699	733	0.003
632	0.693	732	0.002
631	0.685	731	0.001
630	0.679	730	0.002
629	0.675	729	0.003
628	0.672	728	0.003
627	0.668	727	0.003
626	0.667	726	0.003
625	0.665	725	0.003
624	0.665	724	0.003
623	0.664	723	0.003
622	0.666	722	0.003
621	0.668	721	0.003
620	0.669	720	0.004
619	0.671	719	0.003
618	0.671	718	0.003
617	0.675	717	0.004
616	0.674	716	0.003
615	0.674	715	0.003
614	0.673	714	0.004
613	0.671	713	0.004
612	0.668	712	0.004
611	0.665	711	0.003
610	0.66	710	0.004
609	0.647	709	0.004
608	0.639	708	0.004
607	0.631	707	0.004
606	0.622	706	0.005
605	0.611	705	0.005
604	0.6	704	0.005
603	0.588	703	0.005
602	0.575	702	0.005
601	0.555	701	0.006
600	0.526	700	0.005
599	0.514	699	0.006
598	0.501	698	0.006
597	0.489	697	0.005
596	0.474	696	0.006
595	0.461	695	0.007
594	0.447	694	0.006
593	0.42	693	0.007
592	0.407	692	0.007
591	0.393	691	0.009
590	0.38	690	0.008
589	0.368	689	0.009
588	0.357	688	0.009
587	0.346	687	0.01
586	0.335	686	0.01
585	0.316	685	0.01
584	0.305	684	0.011
583	0.296	683	0.012
582	0.287	682	0.013
581	0.277	681	0.013
580	0.269	680	0.015
579	0.26	679	0.016
578	0.254	678	0.016
577	0.24	677	0.016
576	0.233	676	0.016
575	0.228	675	0.017
574	0.221	674	0.019
573	0.215	673	0.019
572	0.21	672	0.021
571	0.204	671	0.02
570	0.199	670	0.021
569	0.189	669	0.021
568	0.184	668	0.021
567	0.18	667	0.022
566	0.176	666	0.022
565	0.172	665	0.022
564	0.167	664	0.022
563	0.163	663	0.023
562	0.159	662	0.022
561	0.15	661	0.022
560	0.146	660	0.021
559	0.144	659	0.021
558	0.139	658	0.022
557	0.135	657	0.021
556	0.132	656	0.021
555	0.128	655	0.021
554	0.125	654	0.02
553	0.116	653	0.019
552	0.114	652	0.019
551	0.109	651	0.019
550	0.106	650	0.019
549	0.103	649	0.018
548	0.099	648	0.018
547	0.097	647	0.018
546	0.094	646	0.017
545	0.089	645	0.018
544	0.086	644	0.017
543	0.083	643	0.016
542	0.08	642	0.016
541	0.079	641	0.015
540	0.076	640	0.016
539	0.074	639	0.015
538	0.071	638	0.015
537	0.068	637	0.015
536	0.067	636	0.015
535	0.065	635	0.014
534	0.063	634	0.013
533	0.062	633	0.014
532	0.061	632	0.014
531	0.059	631	0.013
530	0.058	630	0.014
529	0.055	629	0.013
528	0.055	628	0.013
527	0.054	627	0.013
526	0.053	626	0.013
525	0.052	625	0.013
524	0.052	624	0.013
523	0.051	623	0.012
522	0.05	622	0.013
521	0.049	621	0.012
520	0.047	620	0.013
519	0.048	619	0.012
518	0.048	618	0.013
517	0.047	617	0.012
516	0.047	616	0.012
515	0.047	615	0.012
514	0.046	614	0.012
513	0.048	613	0.012
512	0.047	612	0.012
511	0.046	611	0.012
510	0.047	610	0.01
509	0.047	609	0.012
508	0.046	608	0.011
507	0.046	607	0.011
506	0.046	606	0.011
505	0.046	605	0.011
504	0.046	604	0.011
503	0.046	603	0.011
502	0.046	602	0.011
501	0.046	601	0.01
500	0.045	600	0.011
499	0.046	599	0.01
498	0.045	598	0.01
497	0.044	597	0.01
496	0.044	596	0.009
495	0.044	595	0.009
494	0.043	594	0.01
493	0.043	593	0.01
492	0.043	592	0.009
491	0.042	591	0.01
490	0.041	590	0.01
489	0.04	589	0.009
488	0.04	588	0.008
487	0.039	587	0.009
486	0.038	586	0.009
485	0.038	585	0.008
484	0.037	584	0.008
483	0.037	583	0.008
482	0.035	582	0.008
481	0.035	581	0.008
480	0.034	580	0.008
479	0.034	579	0.008
478	0.033	578	0.007
477	0.032	577	0.008
476	0.031	576	0.008
475	0.032	575	0.008
474	0.03	574	0.007
473	0.029	573	0.007
472	0.028	572	0.007
471	0.028	571	0.007
470	0.027	570	0.007
469	0.026	569	0.007
468	0.026	568	0.007
467	0.027	567	0.007
466	0.026	566	0.007
465	0.026	565	0.007
464	0.023	564	0.007
463	0.025	563	0.006
462	0.023	562	0.006
461	0.022	561	0.007
460	0.02	560	0.006
459	0.021	559	0.006
458	0.02	558	0.007
457	0.02	557	0.007
456	0.019	556	0.007
455	0.019	555	0.007
454	0.018	554	0.006
453	0.017	553	0.006
452	0.017	552	0.006
451	0.017	551	0.006
450	0.015	550	0.006
449	0.016	549	0.006
448	0.015	548	0.006
447	0.014	547	0.007
446	0.013	546	0.006
445	0.013	545	0.006
444	0.013	544	0.006
443	0.013	543	0.007
442	0.012	542	0.006
441	0.012	541	0.006
440	0.011	540	0.006
439	0.011	539	0.006
438	0.01	538	0.006
437	0.009	537	0.006
436	0.009	536	0.006
435	0.01	535	0.006
434	0.009	534	0.006
433	0.009	533	0.006
432	0.009	532	0.006
431	0.008	531	0.006
430	0.008	530	0.006
429	0.008	529	0.007
428	0.006	528	0.005
427	0.008	527	0.006
426	0.008	526	0.006
425	0.007	525	0.006
424	0.006	524	0.006
423	0.006	523	0.006
422	0.006	522	0.006
421	0.006	521	0.006
420	0.007	520	0.006
419	0.006	519	0.006
418	0.006	518	0.005
417	0.005	517	0.006
416	0.007	516	0.005
415	0.007	515	0.006
414	0.007	514	0.005
413	0.008	513	0.006
412	0.007	512	0.006
411	0.007	511	0.006
410	0.009	510	0.005
409	0.008	509	0.006
408	0.01	508	0.007
407	0.011	507	0.006
406	0.011	506	0.006
405	0.011	505	0.006
404	0.013	504	0.006
403	0.013	503	0.006
402	0.014	502	0.007
401	0.015	501	0.006
400	0.016	500	0.007
399	0.017	499	0.006
398	0.018	498	0.006
397	0.017	497	0.007
396	0.018	496	0.006
395	0.019	495	0.006
394	0.018	494	0.007
393	0.017	493	0.006
392	0.017	492	0.006
391	0.016	491	0.006
390	0.018	490	0.006
389	0.017	489	0.006
388	0.017	488	0.007
387	0.017	487	0.006
386	0.016	486	0.006
385	0.016	485	0.007
384	0.016	484	0.006
383	0.015	483	0.007
382	0.016	482	0.006
381	0.015	481	0.006
380	0.016	480	0.007
379	0.015	479	0.006
378	0.013	478	0.007
377	0.015	477	0.006
376	0.014	476	0.006
375	0.014	475	0.007
374	0.014	474	0.006
373	0.014	473	0.006
372	0.014	472	0.006
371	0.015	471	0.006
370	0.014	470	0.006
369	0.014	469	0.006
368	0.014	468	0.005
367	0.014	467	0.006
366	0.015	466	0.006
365	0.015	465	0.007
364	0.013	464	0.007
363	0.016	463	0.007
362	0.017	462	0.006
361	0.017	461	0.007
360	0.017	460	0.006
359	0.018	459	0.006
358	0.019	458	0.006
357	0.02	457	0.006
356	0.02	456	0.006
355	0.021	455	0.006
354	0.023	454	0.006
353	0.024	453	0.006
352	0.026	452	0.006
351	0.027	451	0.006
350	0.028	450	0.006
349	0.029	449	0.007
348	0.031	448	0.007
347	0.032	447	0.006
346	0.037	446	0.006
345	0.038	445	0.006
344	0.041	444	0.008
343	0.044	443	0.007
342	0.046	442	0.007
341	0.051	441	0.007
340	0.055	440	0.006
339	0.059	439	0.006
338	0.064	438	0.006
337	0.07	437	0.006
336	0.076	436	0.007
335	0.082	435	0.007
334	0.089	434	0.006
333	0.096	433	0.006
332	0.103	432	0.006
331	0.109	431	0.007
330	0.114	430	0.006
329	0.12	429	0.007
328	0.124	428	0.006
327	0.127	427	0.006
326	0.128	426	0.006
325	0.13	425	0.006
324	0.132	424	0.007
323	0.134	423	0.007
322	0.135	422	0.006
321	0.137	421	0.006
320	0.139	420	0.006
319	0.143	419	0.005
318	0.145	418	0.006
317	0.148	417	0.006
316	0.151	416	0.006
315	0.155	415	0.006
314	0.16	414	0.006
313	0.166	413	0.006
312	0.173	412	0.007
311	0.181	411	0.006
310	0.192	410	0.006
309	0.207	409	0.006
308	0.224	408	0.006
307	0.243	407	0.007
306	0.263	406	0.006
305	0.29	405	0.006
304	0.317	404	0.006
303	0.347	403	0.006
302	0.38	402	0.007
301	0.418	401	0.006
300	0.455	400	0.006
299	0.492	399	0.006
298	0.528	398	0.006
297	0.564	397	0.007
296	0.592	396	0.007
295	0.617	395	0.006
294	0.639	394	0.006
293	0.656	393	0.007
292	0.664	392	0.007
291	0.665	391	0.007
290	0.655	390	0.007
289	0.64	389	0.007
288	0.62	388	0.007
287	0.597	387	0.006
286	0.572	386	0.008
285	0.548	385	0.007
284	0.525	384	0.006
283	0.5	383	0.006
282	0.474	382	0.006
281	0.45	381	0.007
280	0.426	380	0.006
279	0.404	379	0.007
278	0.38	378	0.007
277	0.361	377	0.006
276	0.344	376	0.006
275	0.327	375	0.007
274	0.311	374	0.007
273	0.297	373	0.006
272	0.284	372	0.007
271	0.271	371	0.007
270	0.259	370	0.006
269	0.247	369	0.008
268	0.236	368	0.007
267	0.225	367	0.008
266	0.215	366	0.008
265	0.205	365	0.007
264	0.197	364	0.008
263	0.19	363	0.007
262	0.184	362	0.008
261	0.181	361	0.007
260	0.179	360	0.009
259	0.179	359	0.007
258	0.181	358	0.007
257	0.184	357	0.007
256	0.188	356	0.008
255	0.194	355	0.007
254	0.202	354	0.007
253	0.212	353	0.007
252	0.225	352	0.008
251	0.241	351	0.008
250	0.257	350	0.009
249	0.272	349	0.008
248	0.286	348	0.008
247	0.294	347	0.009
246	0.298	346	0.008
245	0.297	345	0.008
244	0.291	344	0.008
243	0.282	343	0.007
242	0.271	342	0.008
241	0.258	341	0.008
240	0.244	340	0.009
239	0.23	339	0.007
238	0.217	338	0.007
237	0.205	337	0.007
236	0.193	336	0.007
235	0.184	335	0.008
234	0.175	334	0.007
233	0.167	333	0.008
232	0.161	332	0.008
231	0.156	331	0.008
230	0.153	330	0.008
229	0.151	329	0.008
228	0.149	328	0.008
227	0.148	327	0.008
226	0.147	326	0.009
225	0.147	325	0.009
224	0.147	324	0.008
223	0.147	323	0.009
222	0.149	322	0.009
221	0.152	321	0.009
220	0.156	320	0.009
219	0.16	319	0.009
218	0.165	318	0.01
217	0.171	317	0.01
216	0.176	316	0.01
215	0.182	315	0.01
214	0.188	314	0.01
213	0.196	313	0.01
212	0.203	312	0.01
211	0.212	311	0.011
210	0.221	310	0.011
209	0.232	309	0.011
208	0.241	308	0.012
207	0.251	307	0.012
206	0.262	306	0.012
205	0.272	305	0.013
204	0.283	304	0.013
203	0.294	303	0.014
202	0.305	302	0.015
201	0.316	301	0.016
200	0.327	300	0.016

## Sheet: Figure 4a
30%PVA		70%PVA		50%PVA
0	1.251	0	0.19618	0	0.27107
0.43	1.778	0.03353	0.36376	0.05756	0.34345
0.9	2.259	0.08518	0.56104	0.12789	0.41472
1.41	2.637	0.1497	0.82466	0.20588	0.48153
1.97	2.947	0.25347	1.17566	0.29469	0.54454
2.55	3.171	0.42992	1.64517	0.39474	0.6047
3.16	3.314	0.71252	2.21936	0.50418	0.65832
3.77	3.368	1.04968	3.03155	0.62823	0.70329
4.33	3.355	1.71653	4.06077	0.76042	0.73364
4.93	3.273	2.69343	5.28019	0.89263	0.75144
5.43	3.141	4.17407	6.62269	1.03322	0.75609
5.93	2.976	6.25217	7.88333	1.17153	0.74758
6.33	2.769	8.92152	8.77866	1.29554	0.73364
6.73	2.545	11.8541	8.97936	1.41726	0.69837
7.03	2.317	14.7514	8.45705	1.52842	0.66404
7.23	2.093	17.1193	7.38878	1.61982	0.62609
7.43	1.889	18.9511	6.18959	1.71507	0.58791
7.63	1.698	20.1458	4.95517	1.79958	0.55339
7.73	1.536	21.1725	3.98318	1.86287	0.5309
7.93	1.392	21.6739	3.25286	1.91854	0.50764
8.03	1.261	22.0109	2.81426	1.97252	0.49496
8.13	1.158	22.2843	2.64476	2.02164	0.49435
8.23	1.075	22.4487	2.80388	2.06677	0.49677
8.33	1.01	22.6933	3.25515	2.10692	0.51799
8.33	0.9612	22.9345	4.18406	2.14396	0.54856
8.43	0.9272	23.3528	5.49399	2.17618	0.6015
8.53	0.9118	23.9356	7.52312	2.20536	0.67947
8.63	0.9101	24.9879	10.001	2.23374	0.78216
8.63	0.9172	25.9415	13.8999	2.26602	0.921
8.73	0.9354	27.7252	18.7474	2.3032	1.10105
8.83	0.9596	30.3256	25.5532	2.34741	1.3291
8.93	0.9966	33.3301	34.1548	2.4022	1.6253
8.93	1.048	37.8688	45.4389	2.47289	1.97817
9.03	1.114	43.2953	61.9759	2.56535	2.42696
9.13	1.205	49.9289	84.5619	2.68471	2.97279
9.13	1.316			2.82564	3.64996
9.13	1.453			3.01675	4.45966
9.23	1.632			3.25296	5.45852
9.23	1.867			3.54051	6.66227
9.33	2.163			3.90386	8.12475
9.43	2.533			4.333	9.91111
9.43	2.989			4.86645	12.0889
9.53	3.533			5.50328	14.7013
9.73	4.179			6.21699	17.9779
9.83	4.954			7.13606	21.8434
10.03	5.89			8.07974	26.6527
10.23	7.026			9.2693	32.4567
10.43	8.402			10.5668	39.7119
10.83	10.07			12.0427	48.5997
11.23	12.08			13.8333	59.7132
11.63	14.51			15.8129	73.5944
12.13	17.5			18.138	90.6599
12.53	21.03
13.13	25.35
13.63	30.49
14.23	37.18
14.93	45.3
15.63	54.03
16.63	63.68
18.13	74.76
20.23	87.78

## Sheet: Figure 4b
50%PVA		30%PVA		70%PVA
0	0.0719	0	0.0164	0	0.1649
1	0.0719	0.2	0.0514	1	0.1649
2	0.1503	0.4	0.1044	2	0.319
3	0.234	0.6	0.1246	3	0.465
4	0.3121	0.8	0.1692	4	0.5825
5	0.3872	1	0.2114	5	0.7
6	0.4625	1.2	0.2284	6	0.8162
7	0.5335	1.4	0.27	7	0.9306
8	0.6029	1.6	0.3103	8	1.0463
9	0.6702	1.8	0.3286	9	1.1359
10	0.7384	2	0.3695	10	1.2493
11	0.8029	2.2	0.4092	11	1.3383
12	0.8655	2.4	0.4237	12	1.4167
13	0.9288	2.6	0.4644	13	1.5122
14	0.9892	2.8	0.4786	14	1.5817
15	1.0478	3	0.5202	15	1.6567
16	1.1055	3.2	0.5341	16	1.7311
17	1.1635	3.4	0.5722	17	1.8021
18	1.2186	3.6	0.5862	18	1.8703
19	1.2723	3.8	0.6253	19	1.9332
20	1.3265	4	0.6389	20	1.9955
21	1.3783	4.2	0.677	21	2.0551
22	1.4295	4.4	0.7173	22	2.1121
23	1.48	4.6	0.7297	23	2.1645
24	1.5308	4.8	0.7679	24	2.2169
25	1.5801	5	0.7803	25	2.2668
26	1.6282	5.2	0.7939	26	2.3149
27	1.6753	5.4	0.8317	27	2.3595
28	1.7234	5.6	0.8472	28	2.4038
29	1.7692	5.8	0.8854	29	2.446
30	1.8136	6	0.8984	30	2.4869
31	1.8591	6.2	0.9365	31	2.5251
32	1.9025	6.4	0.9486	32	2.5629
33	1.945	6.6	0.9871	33	2.5998
34	1.9887	6.8	0.9995	34	2.6354
35	2.0303	7	1.0401	35	2.6698
36	2.0712	7.2	1.0522	36	2.7018
37	2.1127	7.4	1.0903	37	2.7337
38	2.1527	7.6	1.1027	38	2.7647
39	2.1921	7.8	1.1408	39	2.7948
40	2.2309	8	1.1529	40	2.823
41	2.2705	8.2	1.1929	41	2.8506
42	2.3084	8.4	1.2047	42	2.8776
43	2.3462	8.6	1.2422	43	2.9036
44	2.384	8.8	1.254	44	2.9281
45	2.4209	9	1.267	45	2.9529
46	2.4569	9.2	1.3048	46	2.9768
47	2.4928	9.4	1.3169	47	2.9991
48	2.5291	9.6	1.3572	48	3.0217
49	2.5638	9.8	1.3687	49	3.0434
50	2.5982	10	1.4068	50	3.0645
51	2.6326	10.2	1.418	51	3.0846
52	2.6661	10.4	1.431	52	3.1045
53	2.699	10.6	1.4688	53	3.124
54	2.7312	10.8	1.4809	54	3.1429
55	2.7638	11	1.519	55	3.1609
56	2.7951	11.2	1.5296	56	3.1789
57	2.8258	11.4	1.5429	57	3.1959
58	2.8565	11.6	1.5817	58	3.213
59	2.8862	11.8	1.5928	59	3.2288
60	2.9154	12	1.6316	60	3.2449
61	2.9439	12.2	1.6418	61	3.2604
62	2.9727	12.4	1.6542	62	3.2759
63	3.0003	12.6	1.6911	63	3.2902
64	3.0273	12.8	1.702	64	3.3048
65	3.0543	13	1.7426	65	3.3187
66	3.0797	13.2	1.7531	66	3.3324
67	3.1051	13.4	1.7649	67	3.3454
68	3.1296	13.6	1.8033	68	3.3584
69	3.1541	13.8	1.8139	69	3.3708
70	3.177	14	1.8272	70	3.3832
71	3.1994	14.2	1.865	71	3.3953
72	3.2217	14.4	1.8768	72	3.4068
73	3.2431	14.6	1.9143	73	3.4185
74	3.2632	14.8	1.9255	74	3.4291
75	3.2834	15	1.9639	75	3.4402
76	3.3035	15.2	1.9748	76	3.4508
77	3.3224	15.4	1.9866	77	3.461
78	3.341	15.6	2.0253	78	3.4709
79	3.3596	15.8	2.0365	79	3.4809
80	3.3776	16	2.0755	80	3.4902
81	3.395	16.2	2.0864	81	3.4998
82	3.4126	16.4	2.0979	82	3.5084
83	3.4291	16.6	2.136	82	3.2065
84	3.4449	16.8	2.1471	83	3.2065
85	3.4607	17	2.1605	84	2.9743
86	3.4753	17.2	2.1964	85	2.7824
87	3.4898	17.4	2.2067	86	2.6171
88	3.5035	17.6	2.2473	87	2.4714
88	3.412	17.8	2.2569	88	2.3428
89	3.412	18	2.2681	89	2.2206
90	3.3361	18.2	2.3068	90	2.1068
91	3.2685	18.4	2.3164	91	2.0017
92	3.2049	18.6	2.327	92	1.9072
93	3.142	18.8	2.3415	93	1.8157
94	3.0831	19	2.3787	94	1.7289
95	3.0254	19.2	2.3887	95	1.6471
96	2.9696	19.4	2.402	96	1.5714
97	2.9132	19.6	2.441	97	1.4955
98	2.8599	19.8	2.4497	98	1.4229
99	2.8075	20	2.4603	99	1.3526
100	2.7542	20.2	2.4764	100	1.2844
101	2.7039	20.4	2.5151	101	1.2205
102	2.6537	20.6	2.5238	102	1.156
103	2.6032	20.8	2.5334	103	1.0937
104	2.5542	21	2.5468	104	1.0332
105	2.5058	21.2	2.5616	105	0.9762
106	2.4569	21.4	2.6026	106	0.9188
107	2.4097	21.6	2.6106	107	0.8634
108	2.3629	21.8	2.6202	108	0.8088
109	2.317	22	2.6326	109	0.7576
110	2.2702	22.2	2.6466	110	0.7056
111	2.225	22.4	2.6615	111	0.655
112	2.18	22.6	2.677	112	0.6057
113	2.1344	22.8	2.695	113	0.5586
114	2.0907	23	2.7098	114	0.5112
115	2.0467	23.2	2.725	115	0.464
116	2.0039	23.4	2.7402	116	0.4182
117	1.9593	23.6	2.7551	117	0.3745
118	1.9168	23.8	2.7697	118	0.3301
119	1.8743	24	2.7845	119	0.2867
120	1.8306	24.2	2.8013	120	0.2442
121	1.7888	24.4	2.8156	121	0.2039
122	1.7469	24.6	2.8292	122	0.1633
123	1.7041	24.8	2.8431	123	0.123
124	1.6613	25	2.8571	124	0.0843
125	1.6195	25.2	2.8707	125	0.0477
126	1.5773	25.4	2.8865	126	0.0102
127	1.5358	25.6	2.8996	127	-0.0275
128	1.4933	25.8	2.9129
129	1.4512	26	2.9259
130	1.409	26.2	2.9386
131	1.3678	26.4	2.9516
132	1.3262	26.6	2.964
133	1.2837	26.8	2.9786
134	1.2422	27	2.991
135	1.2013	27.2	3.0028
136	1.1585	27.4	3.0149
137	1.1173	27.6	3.0264
138	1.0763	27.8	3.0381
139	1.0345	28	3.0509
140	0.9936	28.2	3.062
141	0.9523	28.4	3.0726
142	0.912	28.6	3.0831
143	0.8702	28.8	3.0936
144	0.8299	29	3.1039
145	0.7899	29.2	3.1141
146	0.7496	29.4	3.1262
147	0.709	29.6	3.1361
148	0.6693	29.8	3.1463
149	0.6293	30	3.1566
150	0.589	30.2	3.1665
151	0.5496	30.4	3.1764
152	0.5112	30.6	3.1866
153	0.4712	30.8	3.1966
154	0.433	31	3.2062
155	0.3946	31.2	3.2158
156	0.3555	31.4	3.2266
157	0.3174	31.6	3.2359
158	0.2796	31.8	3.2449
159	0.2424	32	3.2536
160	0.2046	32.2	3.2623
161	0.1677	32.4	3.271
162	0.1311	32.6	3.2793
163	0.0945	32.8	3.289
164	0.0589	33	3.297
165	0.0241	33.2	3.3051
166	-0.0124	33.4	3.3128

[truncated: 12 more sheets: Figure 4c, Figure 4d, Figure 4e, Figure 4f, Figure 4g, Figure S5, Figure S6, Figure S7, Figure S8, Figure S13, Figure S16, Figure S20]
